# Supplementary material for: Causal effects of inflammatory bowel disease on brain structure: A Mendelian randomization study
Source: Medicine (Baltimore). 2026 Jan 2;105(1):e46867. doi: 10.1097/MD.0000000000046867 (PMC12778087; doi:10.1097/MD.0000000000046867)
Supplement: Supplementary file 1 [file medi-105-e46867-s001.xlsx]

## Sheet: Table S1
Supplementary Table 1: GWAS summary data of CD and UC
Exposure	Control (N)	Case (N)	Case to Control Ratio	Ancestry	PMID	Consortium	GWAS References	Download website
CD	33977	17897	0.526739	European	26192919	IIBDGC	Liu et al., 20151	https://gwas.mrcieu.ac.uk/datasets/ieu-a-12/
UC	33977	13768	0.405215	European	26192919	IIBDGC	Liu et al., 20151	https://gwas.mrcieu.ac.uk/datasets/ieu-a-970/
Number	References
1	Liu et al. Association analyses identify 38 susceptibility loci for inflammatory bowel disease and highlight shared genetic risk across populations. Nat Genet. 2015, Sep;47(9):979-986.

## Sheet: Table S2
Supplementary Table 2: Detailed information of confounders-independent SNPs for exposure CD
chr.exposure	se.exposure	pos.exposure	samplesize.exposure	pval.exposure	beta.exposure	SNP	effect_allele.exposure	other_allele.exposure	eaf.exposure	exposure	mr_keep.exposure	F	R2
1	0.0450901	67862986	51874	2.81e-10	-0.284461	rs17129991	T	C	0.02246	Crohn's disease || id:ieu-a-12	TRUE	39.8	0.0035532
1	0.0121937	155181843	51874	5.8e-10	0.0755507	rs2974935	T	G	0.4948	Crohn's disease || id:ieu-a-12	TRUE	38.3889	0.00285365
1	0.0126389	161472158	51874	8.48e-13	-0.0904086	rs10800309	G	A	0.6578	Crohn's disease || id:ieu-a-12	TRUE	51.1683	0.00367979
1	0.0119822	186875459	51874	4.25e-09	-0.070387	rs10798069	T	G	0.4925	Crohn's disease || id:ieu-a-12	TRUE	34.5074	0.00247661
1	0.0220556	114303808	51874	4.67e-17	-0.185152	rs6679677	A	C	0.09755	Crohn's disease || id:ieu-a-12	TRUE	70.4724	0.00603583
1	0.0198422	120437884	51874	9.65e-10	-0.121336	rs2641348	G	A	0.1077	Crohn's disease || id:ieu-a-12	TRUE	37.3938	0.00282967
1	0.0137443	172866210	51874	1.43e-22	0.134364	rs12411259	A	G	0.2401	Crohn's disease || id:ieu-a-12	TRUE	95.5698	0.00658786
1	0.0159634	206939904	51874	3.95e-25	0.165311	rs3024505	A	G	0.1573	Crohn's disease || id:ieu-a-12	TRUE	107.239	0.00724495
1	0.0124758	67681669	51874	1.38e-159	-0.335814	rs7517847	G	T	0.4352	Crohn's disease || id:ieu-a-12	TRUE	724.537	0.0554385
1	0.0138184	200874229	51874	7.84e-28	-0.151105	rs35730213	C	G	0.2807	Crohn's disease || id:ieu-a-12	TRUE	119.575	0.0092202
1	0.0170379	8051241	51874	1.6e-10	-0.108961	rs36016881	G	A	0.1754	Crohn's disease || id:ieu-a-12	TRUE	40.8987	0.00343435
2	0.0222451	43777964	51874	2.19e-16	0.182656	rs77981966	T	C	0.07271	Crohn's disease || id:ieu-a-12	TRUE	67.4216	0.00449891
2	0.0125708	102939036	51874	1.68e-22	-0.122687	rs13001325	T	C	0.3757	Crohn's disease || id:ieu-a-12	TRUE	95.2514	0.00706093
2	0.0233162	145481827	51874	1.35e-11	-0.157687	rs11691685	G	A	0.08024	Crohn's disease || id:ieu-a-12	TRUE	45.7379	0.00367018
2	0.0124517	191931464	51874	1.31e-10	0.0800097	rs1517352	C	A	0.6048	Crohn's disease || id:ieu-a-12	TRUE	41.2884	0.00306016
2	0.011991	219110625	51874	8.98e-11	0.0777406	rs6738394	A	G	0.4519	Crohn's disease || id:ieu-a-12	TRUE	42.0325	0.00299384
2	0.0136242	231148128	51874	2.5e-17	0.115366	rs12694846	G	A	0.2593	Crohn's disease || id:ieu-a-12	TRUE	71.7024	0.00511247
2	0.0121405	61204856	51874	2.95e-23	0.120609	rs7608910	G	A	0.3909	Crohn's disease || id:ieu-a-12	TRUE	98.693	0.00692698
2	0.0120892	234161583	51874	4.26e-78	0.226164	rs6738490	C	T	0.5274	Crohn's disease || id:ieu-a-12	TRUE	349.987	0.0254983
2	0.0137546	242737341	51874	9.89e-10	0.0840555	rs35320439	C	T	0.3104	Crohn's disease || id:ieu-a-12	TRUE	37.3453	0.00302469
2	0.0141387	65667272	51874	1.74e-12	0.099737	rs6740462	A	C	0.7378	Crohn's disease || id:ieu-a-12	TRUE	49.7615	0.0038487
3	0.0171654	18765978	51874	1.09e-14	0.132662	rs11713774	C	T	0.1427	Crohn's disease || id:ieu-a-12	TRUE	59.729	0.00430606
4	0.0126601	48363245	51874	3.42e-11	0.0839019	rs7438704	G	A	0.6435	Crohn's disease || id:ieu-a-12	TRUE	43.9207	0.00322984
4	0.0249741	102926923	51874	1.41e-15	0.199406	rs34592089	A	G	0.05297	Crohn's disease || id:ieu-a-12	TRUE	63.7524	0.00398933
5	0.0125984	96252803	51874	3.89e-16	0.102575	rs1363907	A	G	0.4212	Crohn's disease || id:ieu-a-12	TRUE	66.2906	0.00513015
5	0.012297	10689562	51874	5.04e-13	0.0888353	rs3776414	G	T	0.3756	Crohn's disease || id:ieu-a-12	TRUE	52.1883	0.0037016
5	0.0124713	40414886	51874	5.17e-88	0.24803	rs7711427	C	A	0.613	Crohn's disease || id:ieu-a-12	TRUE	395.535	0.0291884
5	0.0182147	40521892	51874	1.7e-13	-0.134258	rs79980175	C	A	0.136	Crohn's disease || id:ieu-a-12	TRUE	54.3296	0.00423607
5	0.0149485	55440730	51874	6.57e-10	-0.0923221	rs71624119	A	G	0.2422	Crohn's disease || id:ieu-a-12	TRUE	38.1431	0.00312874
5	0.0198222	150258920	51874	3.21e-45	0.279727	rs11167518	A	C	0.08143	Crohn's disease || id:ieu-a-12	TRUE	199.143	0.0117056
5	0.0132248	71693899	51874	3.03e-08	-0.073261	rs4703855	T	C	0.2998	Crohn's disease || id:ieu-a-12	TRUE	30.6879	0.00225335
5	0.0120781	131778452	51874	7.17e-56	0.190197	rs17622378	G	A	0.4186	Crohn's disease || id:ieu-a-12	TRUE	247.976	0.0176081
5	0.0126747	72539850	51874	1.27e-13	-0.0939086	rs34804116	A	C	0.3867	Crohn's disease || id:ieu-a-12	TRUE	54.8953	0.004183
5	0.0127047	141526057	51874	4.53e-15	0.0995948	rs181826	A	C	0.6266	Crohn's disease || id:ieu-a-12	TRUE	61.4532	0.0046416
5	0.0172142	158824174	51874	6.54e-20	-0.157253	rs17388425	G	C	0.1598	Crohn's disease || id:ieu-a-12	TRUE	83.4496	0.00664029
6	0.0128298	31274380	51874	6.78e-32	0.150794	rs9264942	C	T	0.3529	Crohn's disease || id:ieu-a-12	TRUE	138.143	0.0103854
6	0.0142376	137983469	51874	4.18e-10	-0.088944	rs9494844	A	C	0.2519	Crohn's disease || id:ieu-a-12	TRUE	39.0265	0.00298161
6	0.012909	382559	51874	1.06e-09	0.078744	rs7773324	A	G	0.6002	Crohn's disease || id:ieu-a-12	TRUE	37.2091	0.0029758
6	0.0132299	90973159	51874	1.09e-10	-0.0853854	rs1847472	A	C	0.3421	Crohn's disease || id:ieu-a-12	TRUE	41.6538	0.00328179
6	0.0124045	167392174	51874	2.08e-23	0.123663	rs9457247	T	C	0.5398	Crohn's disease || id:ieu-a-12	TRUE	99.385	0.00759782
6	0.0119962	21438889	51874	1.37e-16	-0.0991795	rs6456426	A	C	0.4984	Crohn's disease || id:ieu-a-12	TRUE	68.3528	0.00491824
6	0.0128549	106449085	51874	2.18e-25	0.133849	rs11152949	G	A	0.3195	Crohn's disease || id:ieu-a-12	TRUE	108.416	0.00779039
6	0.0172814	32186245	51874	3.42e-20	0.159076	rs438475	A	G	0.1322	Crohn's disease || id:ieu-a-12	TRUE	84.7328	0.00580618
6	0.0151984	14715257	51874	9.69e-09	0.0871787	rs1267501	C	T	0.8106	Crohn's disease || id:ieu-a-12	TRUE	32.9022	0.00233366
6	0.0130803	32406342	51874	1.8e-11	-0.087922	rs3129871	C	A	0.6601	Crohn's disease || id:ieu-a-12	TRUE	45.1814	0.00346885
6	0.0163762	128280358	51874	3.8e-17	0.137869	rs9491892	G	T	0.1496	Crohn's disease || id:ieu-a-12	TRUE	70.8773	0.00483635
6	0.0124319	159490436	51874	1.8e-16	-0.102377	rs212388	T	C	0.6043	Crohn's disease || id:ieu-a-12	TRUE	67.8156	0.00501249
7	0.01402	26892531	51874	6.63e-14	0.105079	rs3801810	A	G	0.2337	Crohn's disease || id:ieu-a-12	TRUE	56.1741	0.00395475
7	0.0131392	50304461	51874	1.03e-13	0.0977081	rs1456896	T	C	0.6894	Crohn's disease || id:ieu-a-12	TRUE	55.2998	0.0040885
7	0.0208449	50533716	51874	1.83e-27	0.226326	rs11768997	T	G	0.1346	Crohn's disease || id:ieu-a-12	TRUE	117.888	0.0119333
7	0.0281553	98750379	51874	3.13e-10	-0.177152	rs2395022	C	A	0.95885	Crohn's disease || id:ieu-a-12	TRUE	39.5888	0.00247652
7	0.0122847	148220448	51874	1.05e-09	-0.0749643	rs2538470	G	A	0.6378	Crohn's disease || id:ieu-a-12	TRUE	37.2374	0.0025964
7	0.0183382	28154384	51874	9.83e-10	0.112085	rs7786444	T	C	0.1163	Crohn's disease || id:ieu-a-12	TRUE	37.3578	0.00258232
8	0.0137523	90875918	51874	9e-10	-0.0842498	rs7015630	C	T	0.2657	Crohn's disease || id:ieu-a-12	TRUE	37.5307	0.0027697
8	0.0183017	129567181	51874	3.86e-16	-0.149029	rs6651252	C	T	0.13	Crohn's disease || id:ieu-a-12	TRUE	66.3069	0.00502382
8	0.0123641	126536137	51874	8.34e-22	0.118641	rs10956252	G	C	0.6189	Crohn's disease || id:ieu-a-12	TRUE	92.0756	0.00663986
9	0.0129961	117569046	51874	1.55e-27	0.141308	rs7848647	C	T	0.6746	Crohn's disease || id:ieu-a-12	TRUE	118.224	0.00876652
9	0.012299	4981602	51874	4.19e-34	-0.14975	rs10758669	A	C	0.6504	Crohn's disease || id:ieu-a-12	TRUE	148.25	0.010198
9	0.0121801	139271850	51874	9.8e-44	0.168922	rs11793497	G	A	0.423	Crohn's disease || id:ieu-a-12	TRUE	192.34	0.013929
10	0.0123872	35466185	51874	1.9e-27	0.134457	rs34779708	G	T	0.3512	Crohn's disease || id:ieu-a-12	TRUE	117.82	0.00823877
10	0.0134477	81042475	51874	5.86e-26	-0.141693	rs1250573	A	G	0.3155	Crohn's disease || id:ieu-a-12	TRUE	111.02	0.00867161
10	0.0120372	101288347	51874	1.53e-47	-0.174348	rs7085798	A	C	0.5176	Crohn's disease || id:ieu-a-12	TRUE	209.789	0.0151798
10	0.0203346	6094697	51874	3.19e-13	0.148159	rs61839660	T	C	0.08983	Crohn's disease || id:ieu-a-12	TRUE	53.0866	0.00358947
10	0.0124275	30708441	51874	8.38e-10	0.0762756	rs303429	T	C	0.5997	Crohn's disease || id:ieu-a-12	TRUE	37.6707	0.00279332
10	0.0168972	82305627	51874	1.05e-10	-0.109139	rs11185982	C	T	0.1517	Crohn's disease || id:ieu-a-12	TRUE	41.7187	0.00306567
10	0.0155227	59972299	51874	2.39e-12	-0.108804	rs2153283	A	C	0.217	Crohn's disease || id:ieu-a-12	TRUE	49.131	0.00402292
10	0.012242	64438486	51874	4.92e-53	-0.187653	rs10995271	C	G	0.6098	Crohn's disease || id:ieu-a-12	TRUE	234.967	0.0167577
10	0.0137489	75669190	51874	4.72e-13	0.0994456	rs2227551	T	G	0.7288	Crohn's disease || id:ieu-a-12	TRUE	52.3161	0.0039093
11	0.0526931	3059360	51874	4.96e-51	-0.79177	rs12796489	A	C	0.02286	Crohn's disease || id:ieu-a-12	TRUE	225.783	0.0280066
11	0.0158237	64150370	51874	3.75e-10	0.099124	rs559928	C	T	0.8128	Crohn's disease || id:ieu-a-12	TRUE	39.2411	0.00299004
11	0.0120572	76299649	51874	8.54e-51	0.180737	rs11236797	A	C	0.4444	Crohn's disease || id:ieu-a-12	TRUE	224.699	0.016131
11	0.0183059	60799046	51874	2.85e-16	-0.14973	rs34787213	T	C	0.1401	Crohn's disease || id:ieu-a-12	TRUE	66.9014	0.00540174
12	0.011991	68579649	51874	1.04e-09	-0.0731898	rs7969592	G	A	0.4746	Crohn's disease || id:ieu-a-12	TRUE	37.2555	0.00267146
12	0.023765	40669826	51874	4.2e-11	0.15677	rs10878302	A	T	0.92855	Crohn's disease || id:ieu-a-12	TRUE	43.5161	0.00326109
12	0.0126539	6493100	51874	1.29e-11	0.0856594	rs28999107	T	G	0.4387	Crohn's disease || id:ieu-a-12	TRUE	45.8249	0.00361362
12	0.0370279	40607709	51874	1.75e-26	0.394341	rs76906269	G	A	0.01883	Crohn's disease || id:ieu-a-12	TRUE	113.419	0.00574604
13	0.0146501	100040654	51874	8.29e-11	-0.0951561	rs9554587	G	A	0.2242	Crohn's disease || id:ieu-a-12	TRUE	42.1883	0.00314984
13	0.0121434	43040043	51874	1.39e-09	-0.0735547	rs9594766	A	G	0.5294	Crohn's disease || id:ieu-a-12	TRUE	36.6894	0.00269579
13	0.0121244	27558881	51874	2.42e-13	0.0887872	rs1927681	A	T	0.443	Crohn's disease || id:ieu-a-12	TRUE	53.6266	0.00389036
13	0.0119709	40695992	51874	2.59e-08	0.066645	rs915286	A	G	0.5488	Crohn's disease || id:ieu-a-12	TRUE	30.9943	0.00219962
13	0.0142318	44484706	51874	4.68e-25	0.147148	rs6561151	A	G	0.2235	Crohn's disease || id:ieu-a-12	TRUE	106.903	0.0075155
14	0.0207601	88476004	51874	7.59e-14	0.155227	rs11159833	T	C	0.08681	Crohn's disease || id:ieu-a-12	TRUE	55.9082	0.00382028
14	0.0167191	75741751	51874	6.47e-11	-0.109215	rs1569328	T	C	0.1702	Crohn's disease || id:ieu-a-12	TRUE	42.6716	0.00336921
15	0.0149661	38847022	51874	5.28e-12	0.103233	rs72727394	T	C	0.2007	Crohn's disease || id:ieu-a-12	TRUE	47.5795	0.0034192
15	0.0139602	67442596	51874	3.7e-20	0.128384	rs17293632	T	C	0.2364	Crohn's disease || id:ieu-a-12	TRUE	84.5743	0.00595066
16	0.0146056	50508101	51874	2.18e-23	0.145539	rs6500315	G	A	0.7753	Crohn's disease || id:ieu-a-12	TRUE	99.2933	0.00738009
16	0.013383	11359680	51874	8.62e-17	-0.111379	rs1646019	T	C	0.303	Crohn's disease || id:ieu-a-12	TRUE	69.2627	0.00523977
16	0.0144786	50846832	51874	8.93e-18	0.124328	rs2270395	T	C	0.7616	Crohn's disease || id:ieu-a-12	TRUE	73.7369	0.00561308
16	0.0164404	86015316	51874	1.09e-19	-0.14927	rs11117431	G	A	0.1978	Crohn's disease || id:ieu-a-12	TRUE	82.4366	0.00707105
16	0.0121749	50725193	51874	1.42e-77	-0.226986	rs7194886	T	C	0.4357	Crohn's disease || id:ieu-a-12	TRUE	347.59	0.0253353
17	0.0137815	32570547	51874	2.96e-25	-0.143097	rs9889296	A	G	0.2723	Crohn's disease || id:ieu-a-12	TRUE	107.812	0.00811505
17	0.0120311	38023745	51874	3.84e-28	0.132338	rs4795397	G	A	0.4713	Crohn's disease || id:ieu-a-12	TRUE	120.993	0.00872782
17	0.0123587	40526273	51874	3.47e-17	-0.104177	rs12949918	C	T	0.4185	Crohn's disease || id:ieu-a-12	TRUE	71.0556	0.00528225
17	0.0118917	57963537	51874	1.75e-14	0.0911854	rs1292053	G	A	0.442	Crohn's disease || id:ieu-a-12	TRUE	58.798	0.00410145
17	0.0126283	54880993	51874	1.17e-10	0.0813612	rs3853824	C	T	0.6385	Crohn's disease || id:ieu-a-12	TRUE	41.5093	0.00305586
18	0.0158476	12782448	51874	6.14e-26	-0.166911	rs2847293	T	A	0.8404	Crohn's disease || id:ieu-a-12	TRUE	110.928	0.00747341
18	0.017342	77220616	51874	9.09e-09	-0.0996611	rs7236492	T	C	0.1537	Crohn's disease || id:ieu-a-12	TRUE	33.0258	0.00258392
19	0.015563	10525181	51874	3.19e-20	-0.143373	rs35164067	A	G	0.2039	Crohn's disease || id:ieu-a-12	TRUE	84.8688	0.00667344
19	0.0134523	33731551	51874	3.29e-09	0.0795895	rs17694108	A	G	0.2797	Crohn's disease || id:ieu-a-12	TRUE	35.0041	0.00255239
19	0.0124963	34670725	51874	1.31e-09	-0.0758092	rs640466	C	T	0.3739	Crohn's disease || id:ieu-a-12	TRUE	36.8028	0.00269075
19	0.0143378	1124031	51874	7.13e-25	0.147664	rs2024092	A	G	0.2162	Crohn's disease || id:ieu-a-12	TRUE	106.068	0.00738993
20	0.018121	1682037	51874	9.61e-55	-0.282366	rs6111031	T	C	0.1591	Crohn's disease || id:ieu-a-12	TRUE	242.807	0.0213339
20	0.0137745	44740196	51874	2.7e-12	-0.0963211	rs6074022	T	C	0.7497	Crohn's disease || id:ieu-a-12	TRUE	48.898	0.00348194
20	0.0119064	57824309	51874	2.08e-09	-0.0713342	rs259964	G	A	0.5414	Crohn's disease || id:ieu-a-12	TRUE	35.8951	0.00252684
20	0.0124099	62329099	51874	3.82e-22	0.120078	rs6062496	A	G	0.5694	Crohn's disease || id:ieu-a-12	TRUE	93.6247	0.00707047
21	0.0122169	16806709	51874	2.11e-25	-0.127246	rs1297258	T	C	0.4249	Crohn's disease || id:ieu-a-12	TRUE	108.484	0.00791313
21	0.0123247	34776695	51874	5.63e-17	0.103192	rs2284553	G	A	0.5904	Crohn's disease || id:ieu-a-12	TRUE	70.1034	0.00515025
21	0.0121887	45614860	51874	4.48e-24	-0.123357	rs8127691	C	T	0.6132	Crohn's disease || id:ieu-a-12	TRUE	102.427	0.00721849
22	0.0168361	39659773	51874	7.72e-36	-0.210407	rs2413583	T	C	0.1654	Crohn's disease || id:ieu-a-12	TRUE	156.184	0.0122226
22	0.013562	30173109	51874	7.95e-21	-0.126945	rs140143	T	G	0.3897	Crohn's disease || id:ieu-a-12	TRUE	87.6161	0.0076654
22	0.014461	41867377	51874	1.88e-10	-0.0921252	rs727563	T	C	0.7973	Crohn's disease || id:ieu-a-12	TRUE	40.5845	0.00274323
Global R2	0.766011
Global F	1526.61

## Sheet: Table S3
Supplementary Table 3: Detailed information of confounders-independent SNPs for exposure UC
samplesize.exposure	pval.exposure	chr.exposure	beta.exposure	se.exposure	pos.exposure	SNP	effect_allele.exposure	other_allele.exposure	eaf.exposure	exposure	mr_keep.exposure	F	R2
47745	3.64e-31	1	-0.166942	0.0143783	200875242	rs12132349	A	T	0.2809	Ulcerative colitis || id:ieu-a-970	TRUE	134.808	0.0112591
47745	1.42e-43	1	0.226278	0.0163471	206943968	rs3024493	A	C	0.1572	Ulcerative colitis || id:ieu-a-970	TRUE	191.603	0.0135672
47745	5.09e-11	1	-0.192324	0.0292804	22687173	rs111830527	A	G	0.05254	Ulcerative colitis || id:ieu-a-970	TRUE	43.1433	0.00368254
47745	8.71e-65	1	-0.495701	0.0291648	67731368	rs7547569	C	T	0.06675	Ulcerative colitis || id:ieu-a-970	TRUE	288.883	0.0306139
47745	9.96e-10	1	-0.0995588	0.0162944	1247494	rs12103	C	T	0.8166	Ulcerative colitis || id:ieu-a-970	TRUE	37.3321	0.00296892
47745	1.04e-15	1	-0.141003	0.0175766	8185902	rs35223180	T	G	0.1791	Ulcerative colitis || id:ieu-a-970	TRUE	64.3557	0.00584618
47745	3.77e-76	1	0.232387	0.0125836	20171860	rs6426833	A	G	0.536	Ulcerative colitis || id:ieu-a-970	TRUE	341.047	0.0268619
47745	2.82e-09	1	0.0824158	0.0138702	160856964	rs4656958	G	A	0.6821	Ulcerative colitis || id:ieu-a-970	TRUE	35.3066	0.00294571
47745	1.25e-23	2	0.127099	0.0126851	61204856	rs7608910	G	A	0.3909	Ulcerative colitis || id:ieu-a-970	TRUE	100.391	0.00769252
47745	1.78e-10	2	-0.0855732	0.0134145	163124051	rs1990760	T	C	0.6085	Ulcerative colitis || id:ieu-a-970	TRUE	40.6936	0.00348898
47745	1.39e-08	2	0.105886	0.0186614	43481013	rs13430791	A	G	0.1202	Ulcerative colitis || id:ieu-a-970	TRUE	32.195	0.00237135
47745	2.15e-14	2	0.0977156	0.0127881	199499443	rs9941524	G	A	0.4559	Ulcerative colitis || id:ieu-a-970	TRUE	58.3869	0.00473703
47745	2.25e-08	2	0.073473	0.0131405	228660362	rs4973341	T	C	0.6627	Ulcerative colitis || id:ieu-a-970	TRUE	31.2631	0.00241334
47745	1.47e-14	2	-0.0965995	0.0125621	102662888	rs10185424	G	T	0.5396	Ulcerative colitis || id:ieu-a-970	TRUE	59.1324	0.00463647
47745	2.1e-09	2	0.0777839	0.0129859	191931464	rs1517352	C	A	0.6048	Ulcerative colitis || id:ieu-a-970	TRUE	35.8786	0.00289227
47745	1.85e-19	2	0.142022	0.0157426	241563739	rs4676410	A	G	0.2038	Ulcerative colitis || id:ieu-a-970	TRUE	81.3876	0.00654587
47745	2.08e-09	2	0.0744362	0.0124232	219010146	rs11676348	T	C	0.4763	Ulcerative colitis || id:ieu-a-970	TRUE	35.9006	0.00276415
47745	2.35e-10	4	-0.111814	0.0176452	123171318	rs13136827	C	T	0.1622	Ulcerative colitis || id:ieu-a-970	TRUE	40.155	0.00339792
47745	4.61e-14	4	0.099276	0.0131621	103434253	rs3774937	C	T	0.3257	Ulcerative colitis || id:ieu-a-970	TRUE	56.8903	0.00432902
47745	7.27e-27	5	0.141368	0.0131737	158827769	rs56167332	A	C	0.3375	Ulcerative colitis || id:ieu-a-970	TRUE	115.156	0.008937
47745	1.04e-08	5	-0.091704	0.0160211	158619835	rs36070529	A	G	0.1999	Ulcerative colitis || id:ieu-a-970	TRUE	32.7636	0.00269007
47745	2.52e-09	5	0.0787748	0.0132165	176788570	rs4976646	C	T	0.3415	Ulcerative colitis || id:ieu-a-970	TRUE	35.5256	0.00279094
47745	4.1e-08	5	0.0704798	0.0128464	10689562	rs3776414	G	T	0.3756	Ulcerative colitis || id:ieu-a-970	TRUE	30.1	0.00232996
47745	3.67e-12	5	0.088938	0.0127983	40414886	rs7711427	C	A	0.613	Ulcerative colitis || id:ieu-a-970	TRUE	48.2914	0.00375298
47745	3.51e-27	6	0.367964	0.0340763	31508836	rs7738430	C	T	0.02624	Ulcerative colitis || id:ieu-a-970	TRUE	116.602	0.00691921
47745	3.38e-10	6	0.239455	0.038129	31561747	rs4947328	G	A	0.02366	Ulcerative colitis || id:ieu-a-970	TRUE	39.44	0.00264907
47745	2.42e-21	6	0.122709	0.0129368	32595223	rs9271858	G	A	0.511	Ulcerative colitis || id:ieu-a-970	TRUE	89.9703	0.00752511
47745	1.31e-94	6	-0.284959	0.013809	32580357	rs9271255	T	C	0.732	Ulcerative colitis || id:ieu-a-970	TRUE	425.834	0.0318596
47745	5.95e-17	6	0.209947	0.0250948	111888540	rs34659678	T	C	0.05734	Ulcerative colitis || id:ieu-a-970	TRUE	69.9926	0.00476499
47745	4.78e-22	6	0.146936	0.015222	138006504	rs6920220	A	G	0.2086	Ulcerative colitis || id:ieu-a-970	TRUE	93.1779	0.00712848
47745	5.96e-09	7	0.0721282	0.012398	17442679	rs1077773	A	G	0.5238	Ulcerative colitis || id:ieu-a-970	TRUE	33.846	0.00259534
47745	1.41e-08	7	0.0717762	0.0126545	50175654	rs12718244	A	G	0.4081	Ulcerative colitis || id:ieu-a-970	TRUE	32.1715	0.00248889
47745	5.03e-15	7	-0.107615	0.0137507	2869985	rs1182188	C	T	0.2989	Ulcerative colitis || id:ieu-a-970	TRUE	61.2486	0.0048538
47745	2.88e-10	7	-0.183896	0.029166	98750379	rs2395022	C	A	0.95885	Ulcerative colitis || id:ieu-a-970	TRUE	39.7549	0.00266867
47745	1.92e-14	7	0.0969671	0.0126655	128573967	rs4728142	A	G	0.439	Ulcerative colitis || id:ieu-a-970	TRUE	58.6144	0.00463133
47745	1.05e-10	7	0.26496	0.0410174	50498389	rs76546301	A	G	0.01822	Ulcerative colitis || id:ieu-a-970	TRUE	41.7277	0.00251162
47745	1.9e-25	7	0.133923	0.0128457	107480126	rs6466198	T	A	0.386	Ulcerative colitis || id:ieu-a-970	TRUE	108.691	0.00850151
47745	3.82e-08	8	-0.075463	0.0137225	129076573	rs13255292	T	C	0.3284	Ulcerative colitis || id:ieu-a-970	TRUE	30.2414	0.00251196
47745	7.79e-19	9	0.120371	0.0135814	117564875	rs4366152	C	T	0.68	Ulcerative colitis || id:ieu-a-970	TRUE	78.5515	0.00630569
47745	5.77e-27	9	-0.135741	0.0126242	139263891	rs10870077	G	C	0.5722	Ulcerative colitis || id:ieu-a-970	TRUE	115.615	0.00902071
47745	1.04e-28	9	-0.143218	0.0128828	4981602	rs10758669	A	C	0.6504	Ulcerative colitis || id:ieu-a-970	TRUE	123.588	0.00932776
47745	4.05e-09	9	0.0809228	0.0137572	93928416	rs4743820	T	C	0.7019	Ulcerative colitis || id:ieu-a-970	TRUE	34.6004	0.00274037
47745	7.73e-39	10	-0.164756	0.0126394	101285872	rs10748783	A	C	0.5237	Ulcerative colitis || id:ieu-a-970	TRUE	169.914	0.0135418
47745	4.9e-08	10	0.0710979	0.0130334	104264107	rs2274351	T	C	0.5373	Ulcerative colitis || id:ieu-a-970	TRUE	29.7576	0.00251339
47745	1.15e-08	10	-0.0714375	0.0125164	94432000	rs2497318	T	C	0.4504	Ulcerative colitis || id:ieu-a-970	TRUE	32.5757	0.00252655
47745	9.58e-09	10	0.0738479	0.0128701	6176166	rs4747886	T	C	0.4081	Ulcerative colitis || id:ieu-a-970	TRUE	32.924	0.00263464
47745	1.45e-08	10	0.0735513	0.012978	35331624	rs59418206	A	G	0.3508	Ulcerative colitis || id:ieu-a-970	TRUE	32.1192	0.00246405
47745	1.5e-20	10	0.117315	0.0126238	64445564	rs10761659	G	A	0.5399	Ulcerative colitis || id:ieu-a-970	TRUE	86.3628	0.00683758
47745	1.22e-33	11	-0.67649	0.0559623	3059360	rs12796489	A	C	0.02286	Ulcerative colitis || id:ieu-a-970	TRUE	146.127	0.0204449
47745	4.6e-22	11	0.121119	0.0125424	76291154	rs61893460	A	G	0.4447	Ulcerative colitis || id:ieu-a-970	TRUE	93.2531	0.00724518
47745	1.9e-08	11	-0.0750666	0.0133556	60776209	rs11230563	T	C	0.348	Ulcerative colitis || id:ieu-a-970	TRUE	31.5912	0.00255712
47745	3.18e-20	11	-0.124858	0.0135529	114430410	rs661054	G	A	0.3408	Ulcerative colitis || id:ieu-a-970	TRUE	84.8728	0.00700454
47745	3.16e-10	11	0.0849927	0.0135107	96023427	rs483905	A	G	0.289	Ulcerative colitis || id:ieu-a-970	TRUE	39.5738	0.00296866
47745	1.44e-37	12	0.162178	0.0126604	68503836	rs12318183	A	C	0.3854	Ulcerative colitis || id:ieu-a-970	TRUE	164.093	0.01246
47745	2.78e-09	12	0.104624	0.0176013	40614434	rs76904798	T	C	0.1368	Ulcerative colitis || id:ieu-a-970	TRUE	35.3324	0.00258518
47745	1.39e-13	13	0.108669	0.0146906	41013977	rs941823	C	T	0.7509	Ulcerative colitis || id:ieu-a-970	TRUE	54.7183	0.00441771
47745	1e-200	13	-0.47866	0.0126594	27558881	rs1927681	A	T	0.443	Ulcerative colitis || id:ieu-a-970	TRUE	1429.64	0.113069
47745	1.47e-09	14	0.127209	0.021035	88444752	rs55808324	A	G	0.09318	Ulcerative colitis || id:ieu-a-970	TRUE	36.5722	0.0027347
47745	1.52e-08	16	0.0717686	0.0126826	23864590	rs7404095	C	T	0.5796	Ulcerative colitis || id:ieu-a-970	TRUE	32.0223	0.00251009
47745	1.43e-08	16	0.118093	0.02083	68518992	rs79045992	A	G	0.1033	Ulcerative colitis || id:ieu-a-970	TRUE	32.1418	0.0025836
47745	4.24e-10	16	0.0780232	0.0124939	11704651	rs11641184	A	C	0.4762	Ulcerative colitis || id:ieu-a-970	TRUE	38.9988	0.00303691
47745	1.01e-28	17	0.139853	0.012577	38023745	rs4795397	G	A	0.4713	Ulcerative colitis || id:ieu-a-970	TRUE	123.649	0.00974721
47745	1.72e-11	17	-0.0895467	0.0133101	40507980	rs9891119	C	A	0.3536	Ulcerative colitis || id:ieu-a-970	TRUE	45.2623	0.00366558
47745	6.13e-13	17	-0.115389	0.0160316	70642923	rs17780256	C	A	0.1927	Ulcerative colitis || id:ieu-a-970	TRUE	51.8054	0.00414262
47745	2.5e-10	18	-0.0823655	0.0130179	46395022	rs7240004	G	A	0.3795	Ulcerative colitis || id:ieu-a-970	TRUE	40.0321	0.00319502
47745	2.24e-13	18	0.093806	0.0127914	12887750	rs8096327	G	A	0.3839	Ulcerative colitis || id:ieu-a-970	TRUE	53.7805	0.00416256
47745	6.17e-12	19	0.0958444	0.0139396	33731551	rs17694108	A	G	0.2797	Ulcerative colitis || id:ieu-a-970	TRUE	47.2751	0.00370143
47745	1.67e-11	19	0.153279	0.0227683	10469975	rs12720356	C	A	0.08572	Ulcerative colitis || id:ieu-a-970	TRUE	45.3215	0.00368262
47745	3.41e-08	19	0.0691316	0.0125262	47119910	rs11083840	G	T	0.4025	Ulcerative colitis || id:ieu-a-970	TRUE	30.4589	0.00229872
47745	1.33e-42	20	-0.260863	0.0190685	1682037	rs6111031	T	C	0.1591	Ulcerative colitis || id:ieu-a-970	TRUE	187.151	0.0182083
47745	9.14e-19	20	0.113898	0.0128769	62329099	rs6062496	A	G	0.5694	Ulcerative colitis || id:ieu-a-970	TRUE	78.2365	0.00636141
47745	1.23e-08	20	-0.0757579	0.013301	48955424	rs913678	C	T	0.3293	Ulcerative colitis || id:ieu-a-970	TRUE	32.4405	0.00253516
47745	1.87e-16	20	0.103346	0.0125571	43068996	rs4812833	A	G	0.5188	Ulcerative colitis || id:ieu-a-970	TRUE	67.7343	0.00533265
47745	2.1e-15	21	-0.10106	0.0127351	16805676	rs1297256	T	C	0.4249	Ulcerative colitis || id:ieu-a-970	TRUE	62.9729	0.00499136
47745	7.07e-16	21	-0.102758	0.0127344	45616324	rs4456788	A	G	0.6106	Ulcerative colitis || id:ieu-a-970	TRUE	65.114	0.00502128
47745	1.47e-53	21	-0.227134	0.0147424	40466744	rs2836883	A	G	0.2728	Ulcerative colitis || id:ieu-a-970	TRUE	237.371	0.0204688
47745	3.84e-15	22	-0.142696	0.0181548	39662480	rs9611131	C	T	0.1477	Ulcerative colitis || id:ieu-a-970	TRUE	61.779	0.00512657
47745	1.19e-19	22	-0.129716	0.0143011	30173109	rs140143	T	G	0.3897	Ulcerative colitis || id:ieu-a-970	TRUE	82.2713	0.0080037
Global R2	0.6073
Global F	945.054

## Sheet: Table S4
Supplementary Table 4: GWAS Summary data of brain IDPs.
Note:	Brain imaging-derived phenotype (IDP); IDP ID and the full description, see Smith, Nature Neuroscience, 2021; 1Smith, S. M. et al. An expanded set of genome-wide association studies of brain imaging phenotypes in UK Biobank. Nat Neurosci 24, 737-745, doi:10.1038/s41593-021-00826-4 (2021).
Download website：	https://open.win.ox.ac.uk/ukbiobank/big40/
IDP name	IDP ID1	UK Biobank ID	IDP Units	Measurement	Classification	IDP full description	Sample size (N)
Normalised volume of peripheral cortical grey matter	0001	25001	mm3	regional and tissue volume	Structural MRI	Volume of peripheral cortical grey matter (from T1 brain image, normalised for head size)	33224
Unnormalised volume of peripheral cortical grey matter	0002	25002	mm3	regional and tissue volume	Structural MRI	Volume of peripheral cortical grey matter (from T1 brain image)	33224
Normalised volume of grey matter	0005	25005	mm3	regional and tissue volume	Structural MRI	Volume of grey matter (from T1 brain image, normalised for head size)	33224
Unnormalised volume of grey matter	0006	25006	mm3	regional and tissue volume	Structural MRI	Volume of grey matter (from T1 brain image)	33224
Normalised volume of white matter	0007	25007	mm3	regional and tissue volume	Structural MRI	Volume of white matter (from T1 brain image, normalised for head size)	33224
Unnormalised volume of white matter	0008	25008	mm3	regional and tissue volume	Structural MRI	Volume of white matter (from T1 brain image)	33224
Normalised volume of brain, grey+white	0009	25009	mm3	regional and tissue volume	Structural MRI	Volume of brain, grey+white, from T1 brain image, normalised for head size	33224
Unnormalised volume of brain, grey+white	0010	25010	mm3	regional and tissue volume	Structural MRI	Volume of brain, grey+white, from T1 brain image	33224
Volume of left frontal pole	0026	25782	mm3	regional and tissue volume	Structural MRI	Volume of grey matter in Left Frontal Pole	33219
Volume of right frontal pole	0027	25783	mm3	regional and tissue volume	Structural MRI	Volume of grey matter in Right Frontal Pole	33219
Volume of left insular cortex	0028	25784	mm3	regional and tissue volume	Structural MRI	Volume of grey matter in Left Insular Cortex	33219
Volume of right insular cortex	0029	25785	mm3	regional and tissue volume	Structural MRI	Volume of grey matter in Right Insular Cortex	33219
Volume of left superior frontal gyrus	0030	25786	mm3	regional and tissue volume	Structural MRI	Volume of grey matter in Left Superior Frontal Gyrus	33219
Volume of right superior frontal gyrus	0031	25787	mm3	regional and tissue volume	Structural MRI	Volume of grey matter in Right Superior Frontal Gyrus	33219
Volume of left middle frontal gyrus	0032	25788	mm3	regional and tissue volume	Structural MRI	Volume of grey matter in Left Middle Frontal Gyrus	33219
Volume of right middle frontal gyrus	0033	25789	mm3	regional and tissue volume	Structural MRI	Volume of grey matter in Right Middle Frontal Gyrus	33219
Volume of left inferior frontal gyrus, pars triangularis	0034	25790	mm3	regional and tissue volume	Structural MRI	Volume of grey matter in Left Inferior Frontal Gyrus, pars triangularis	33219
Volume of right inferior frontal gyrus, pars triangularis	0035	25791	mm3	regional and tissue volume	Structural MRI	Volume of grey matter in Right Inferior Frontal Gyrus, pars triangularis	33219
Volume of left inferior frontal gyrus, pars opercularis	0036	25792	mm3	regional and tissue volume	Structural MRI	Volume of grey matter in Left Inferior Frontal Gyrus, pars opercularis	33219
Volume of right inferior frontal gyrus, pars opercularis	0037	25793	mm3	regional and tissue volume	Structural MRI	Volume of grey matter in Right Inferior Frontal Gyrus, pars opercularis	33219
Volume of left precentral gyrus	0038	25794	mm3	regional and tissue volume	Structural MRI	Volume of grey matter in Left Precentral Gyrus	33219
Volume of right precentral gyrus	0039	25795	mm3	regional and tissue volume	Structural MRI	Volume of grey matter in Right Precentral Gyrus	33219
Volume of left temporal pole	0040	25796	mm3	regional and tissue volume	Structural MRI	Volume of grey matter in Left Temporal Pole	33219
Volume of right temporal pole	0041	25797	mm3	regional and tissue volume	Structural MRI	Volume of grey matter in Right Temporal Pole	33219
Volume of left postcentral gyrus	0058	25814	mm3	regional and tissue volume	Structural MRI	Volume of grey matter in Left Postcentral Gyrus	33219
Volume of right postcentral gyrus	0059	25815	mm3	regional and tissue volume	Structural MRI	Volume of grey matter in Right Postcentral Gyrus	33219
Volume of left superior parietal lobule	0060	25816	mm3	regional and tissue volume	Structural MRI	Volume of grey matter in Left Superior Parietal Lobule	33219
Volume of right superior parietal lobule	0061	25817	mm3	regional and tissue volume	Structural MRI	Volume of grey matter in Right Superior Parietal Lobule	33219
Volume of left frontal medial cortex	0074	25830	mm3	regional and tissue volume	Structural MRI	Volume of grey matter in Left Frontal Medial Cortex	33219
Volume of right frontal medial cortex	0075	25831	mm3	regional and tissue volume	Structural MRI	Volume of grey matter in Right Frontal Medial Cortex	33219
Volume of left juxtapositional lobule cortex	0076	25832	mm3	regional and tissue volume	Structural MRI	Volume of grey matter in Left Juxtapositional Lobule Cortex (formerly Supplementary Motor Cortex)	33219
Volume of right juxtapositional lobule cortex	0077	25833	mm3	regional and tissue volume	Structural MRI	Volume of grey matter in Right Juxtapositional Lobule Cortex (formerly Supplementary Motor Cortex)	33219
Volume of left paracingulate gyrus	0080	25836	mm3	regional and tissue volume	Structural MRI	Volume of grey matter in Left Paracingulate Gyrus	33219
Volume of right paracingulate gyrus	0081	25837	mm3	regional and tissue volume	Structural MRI	Volume of grey matter in Right Paracingulate Gyrus	33219
Volume of left cingulate gyrus, anterior division	0082	25838	mm3	regional and tissue volume	Structural MRI	Volume of grey matter in Left Cingulate Gyrus, anterior division	33219
Volume of right cingulate gyrus, anterior division	0083	25839	mm3	regional and tissue volume	Structural MRI	Volume of grey matter in Right Cingulate Gyrus, anterior division	33219
Volume of left cingulate gyrus, posterior division	0084	25840	mm3	regional and tissue volume	Structural MRI	Volume of grey matter in Left Cingulate Gyrus, posterior division	33219
Volume of right cingulate gyrus, posterior division	0085	25841	mm3	regional and tissue volume	Structural MRI	Volume of grey matter in Right Cingulate Gyrus, posterior division	33219
Volume of left frontal orbital cortex	0090	25846	mm3	regional and tissue volume	Structural MRI	Volume of grey matter in Left Frontal Orbital Cortex	33219
Volume of right frontal orbital cortex	0091	25847	mm3	regional and tissue volume	Structural MRI	Volume of grey matter in Right Frontal Orbital Cortex	33219
Volume of left temporal fusiform cortex, anterior division	0098	25854	mm3	regional and tissue volume	Structural MRI	Volume of grey matter in Left Temporal Fusiform Cortex, anterior division	33219
Volume of right temporal fusiform cortex, anterior division	0099	25855	mm3	regional and tissue volume	Structural MRI	Volume of grey matter in Right Temporal Fusiform Cortex, anterior division	33219
Volume of left temporal fusiform cortex, posterior division	0100	25856	mm3	regional and tissue volume	Structural MRI	Volume of grey matter in Left Temporal Fusiform Cortex, posterior division	33219
Volume of right temporal fusiform cortex, posterior division	0101	25857	mm3	regional and tissue volume	Structural MRI	Volume of grey matter in Right Temporal Fusiform Cortex, posterior division	33219
Volume of left temporal occipital fusiform cortex	0102	25858	mm3	regional and tissue volume	Structural MRI	Volume of grey matter in Left Temporal Occipital Fusiform Cortex	33219
Volume of right temporal occipital fusiform cortex	0103	25859	mm3	regional and tissue volume	Structural MRI	Volume of grey matter in Right Temporal Occipital Fusiform Cortex	33219
Volume of left occipital fusiform gyrus	0104	25860	mm3	regional and tissue volume	Structural MRI	Volume of grey matter in Left Occipital Fusiform Gyrus	33219
Volume of right occipital fusiform gyrus	0105	25861	mm3	regional and tissue volume	Structural MRI	Volume of grey matter in Right Occipital Fusiform Gyrus	33219
Volume of frontal operculum cortex	0106	25862	mm3	regional and tissue volume	Structural MRI	Volume of grey matter in Left Frontal Operculum Cortex	33219
Volume of right frontal operculum cortex	0107	25863	mm3	regional and tissue volume	Structural MRI	Volume of grey matter in Right Frontal Operculum Cortex	33219
Volume of left parietal operculum cortex	0110	25866	mm3	regional and tissue volume	Structural MRI	Volume of grey matter in Left Parietal Operculum Cortex	33219
Volume of right parietal operculum cortex	0111	25867	mm3	regional and tissue volume	Structural MRI	Volume of grey matter in Right Parietal Operculum Cortex	33219
Volume of left thalamus	0122	25878	mm3	regional and tissue volume	Structural MRI	Volume of grey matter in Left Thalamus	33219
Volume of right thalamus	0123	25879	mm3	regional and tissue volume	Structural MRI	Volume of grey matter in Right Thalamus	33219
Volume of left caudate	0124	25880	mm3	regional and tissue volume	Structural MRI	Volume of grey matter in Left Caudate	33219
Volume of right caudate	0125	25881	mm3	regional and tissue volume	Structural MRI	Volume of grey matter in Right Caudate	33219
Volume of left putamen	0126	25882	mm3	regional and tissue volume	Structural MRI	Volume of grey matter in Left Putamen	33219
Volume of right putamen	0127	25883	mm3	regional and tissue volume	Structural MRI	Volume of grey matter in Right Putamen	33219
Volume of left pallidum	0128	25884	mm3	regional and tissue volume	Structural MRI	Volume of grey matter in Left Pallidum	33219
Volume of right pallidum	0129	25885	mm3	regional and tissue volume	Structural MRI	Volume of grey matter in Right Pallidum	33219
Volume of left hippocampus	0130	25886	mm3	regional and tissue volume	Structural MRI	Volume of grey matter in Left Hippocampus	33219
Volume of right hippocampus	0131	25887	mm3	regional and tissue volume	Structural MRI	Volume of grey matter in Right Hippocampus	33219
Volume of left amygdala	0132	25888	mm3	regional and tissue volume	Structural MRI	Volume of grey matter in Left Amygdala	33219
Volume of right amygdala	0133	25889	mm3	regional and tissue volume	Structural MRI	Volume of grey matter in Right Amygdala	33219
Cortical surface area of the total left hemisphere	0648	26721	mm2	cortical area	Structural MRI	Area of TotalSurface in the left hemisphere generated by parcellation of the white surface using Desikan-Killiany parcellation	31968
Cortical surface area of the left banks superior temporal sulcus	0649	26722	mm2	cortical area	Structural MRI	Area of bankssts in the left hemisphere generated by parcellation of the white surface using Desikan-Killiany parcellation	31968
Cortical surface area of the left caudal anterior-cingulate cortex	0650	26723	mm2	cortical area	Structural MRI	Area of caudalanteriorcingulate in the left hemisphere generated by parcellation of the white surface using Desikan-Killiany parcellation	31967
Cortical surface area of the left caudal middle frontal gyrus	0651	26724	mm2	cortical area	Structural MRI	Area of caudalmiddlefrontal in the left hemisphere generated by parcellation of the white surface using Desikan-Killiany parcellation	31968
Cortical surface area of the left cuneus cortex	0652	26725	mm2	cortical area	Structural MRI	Area of cuneus in the left hemisphere generated by parcellation of the white surface using Desikan-Killiany parcellation	31968
Cortical surface area of the left entorhinal cortex	0653	26726	mm2	cortical area	Structural MRI	Area of entorhinal in the left hemisphere generated by parcellation of the white surface using Desikan-Killiany parcellation	31967
Cortical surface area of the left fusiform gyrus	0654	26727	mm2	cortical area	Structural MRI	Area of fusiform in the left hemisphere generated by parcellation of the white surface using Desikan-Killiany parcellation	31968
Cortical surface area of the left inferior parietal cortex	0655	26728	mm2	cortical area	Structural MRI	Area of inferiorparietal in the left hemisphere generated by parcellation of the white surface using Desikan-Killiany parcellation	31968
Cortical surface area of the left inferior temporal gyrus	0656	26729	mm2	cortical area	Structural MRI	Area of inferiortemporal in the left hemisphere generated by parcellation of the white surface using Desikan-Killiany parcellation	31968
Cortical surface area of the left isthmus-cingulate cortex	0657	26730	mm2	cortical area	Structural MRI	Area of isthmuscingulate in the left hemisphere generated by parcellation of the white surface using Desikan-Killiany parcellation	31967
Cortical surface area of the left lateral occipital cortex	0658	26731	mm2	cortical area	Structural MRI	Area of lateraloccipital in the left hemisphere generated by parcellation of the white surface using Desikan-Killiany parcellation	31968
Cortical surface area of the left lateral orbital frontal cortex	0659	26732	mm2	cortical area	Structural MRI	Area of lateralorbitofrontal in the left hemisphere generated by parcellation of the white surface using Desikan-Killiany parcellation	31967
Cortical surface area of the left lingual gyrus	0660	26733	mm2	cortical area	Structural MRI	Area of lingual in the left hemisphere generated by parcellation of the white surface using Desikan-Killiany parcellation	31968
Cortical surface area of the left medial orbital frontal cortex	0661	26734	mm2	cortical area	Structural MRI	Area of medialorbitofrontal in the left hemisphere generated by parcellation of the white surface using Desikan-Killiany parcellation	31968
Cortical surface area of the left middle temporal gyrus	0662	26735	mm2	cortical area	Structural MRI	Area of middletemporal in the left hemisphere generated by parcellation of the white surface using Desikan-Killiany parcellation	31968
Cortical surface area of the left parahippocampal gyrus	0663	26736	mm2	cortical area	Structural MRI	Area of parahippocampal in the left hemisphere generated by parcellation of the white surface using Desikan-Killiany parcellation	31968
Cortical surface area of the left paracentral lobule	0664	26737	mm2	cortical area	Structural MRI	Area of paracentral in the left hemisphere generated by parcellation of the white surface using Desikan-Killiany parcellation	31968
Cortical surface area of the left pars opercularis	0665	26738	mm2	cortical area	Structural MRI	Area of parsopercularis in the left hemisphere generated by parcellation of the white surface using Desikan-Killiany parcellation	31968
Cortical surface area of the left pars orbitalis	0666	26739	mm2	cortical area	Structural MRI	Area of parsorbitalis in the left hemisphere generated by parcellation of the white surface using Desikan-Killiany parcellation	31967
Cortical surface area of the left pars triangularis cortex	0667	26740	mm2	cortical area	Structural MRI	Area of parstriangularis in the left hemisphere generated by parcellation of the white surface using Desikan-Killiany parcellation	31968
Cortical surface area of the left pericalcarine cortex	0668	26741	mm2	cortical area	Structural MRI	Area of pericalcarine in the left hemisphere generated by parcellation of the white surface using Desikan-Killiany parcellation	31968
Cortical surface area of the left postcentral gyrus	0669	26742	mm2	cortical area	Structural MRI	Area of postcentral in the left hemisphere generated by parcellation of the white surface using Desikan-Killiany parcellation	31968
Cortical surface area of the left posterior-cingulate cortex	0670	26743	mm2	cortical area	Structural MRI	Area of posteriorcingulate in the left hemisphere generated by parcellation of the white surface using Desikan-Killiany parcellation	31967
Cortical surface area of the left precentral gyrus	0671	26744	mm2	cortical area	Structural MRI	Area of precentral in the left hemisphere generated by parcellation of the white surface using Desikan-Killiany parcellation	31968
Cortical surface area of the left precuneus cortex	0672	26745	mm2	cortical area	Structural MRI	Area of precuneus in the left hemisphere generated by parcellation of the white surface using Desikan-Killiany parcellation	31968
Cortical surface area of the left rostral anterior cingulate cortex	0673	26746	mm2	cortical area	Structural MRI	Area of rostralanteriorcingulate in the left hemisphere generated by parcellation of the white surface using Desikan-Killiany parcellation	31967
Cortical surface area of the left rostral middle cingulate cortex	0674	26747	mm2	cortical area	Structural MRI	Area of rostralmiddlefrontal in the left hemisphere generated by parcellation of the white surface using Desikan-Killiany parcellation	31968
Cortical surface area of the left superior frontal gyrus	0675	26748	mm2	cortical area	Structural MRI	Area of superiorfrontal in the left hemisphere generated by parcellation of the white surface using Desikan-Killiany parcellation	31968
Cortical surface area of the left superior parietal gyrus	0676	26749	mm2	cortical area	Structural MRI	Area of superiorparietal in the left hemisphere generated by parcellation of the white surface using Desikan-Killiany parcellation	31968
Cortical surface area of the left superior temporal gyrus	0677	26750	mm2	cortical area	Structural MRI	Area of superiortemporal in the left hemisphere generated by parcellation of the white surface using Desikan-Killiany parcellation	31968
Cortical surface area of the left supramarginal gyrus	0678	26751	mm2	cortical area	Structural MRI	Area of supramarginal in the left hemisphere generated by parcellation of the white surface using Desikan-Killiany parcellation	31968
Cortical surface area of the left frontal pole	0679	26752	mm2	cortical area	Structural MRI	Area of frontalpole in the left hemisphere generated by parcellation of the white surface using Desikan-Killiany parcellation	31967
Cortical surface area of the left transverse temporal cortex	0680	26753	mm2	cortical area	Structural MRI	Area of transversetemporal in the left hemisphere generated by parcellation of the white surface using Desikan-Killiany parcellation	31968
Cortical surface area of the left insula	0681	26754	mm2	cortical area	Structural MRI	Area of insula in the left hemisphere generated by parcellation of the white surface using Desikan-Killiany parcellation	31968
Cortical surface area of the total right hemisphere	0682	26822	mm2	cortical area	Structural MRI	Area of TotalSurface in the right hemisphere generated by parcellation of the white surface using Desikan-Killiany parcellation	31968
Cortical surface area of the right banks superior temporal sulcus	0683	26823	mm2	cortical area	Structural MRI	Area of bankssts in the right hemisphere generated by parcellation of the white surface using Desikan-Killiany parcellation	31968
Cortical surface area of the right caudal anterior-cingulate cortex	0684	26824	mm2	cortical area	Structural MRI	Area of caudalanteriorcingulate in the right hemisphere generated by parcellation of the white surface using Desikan-Killiany parcellation	31966
Cortical surface area of the right caudal middle frontal gyrus	0685	26825	mm2	cortical area	Structural MRI	Area of caudalmiddlefrontal in the right hemisphere generated by parcellation of the white surface using Desikan-Killiany parcellation	31968
Cortical surface area of the right cuneus cortex	0686	26826	mm2	cortical area	Structural MRI	Area of cuneus in the right hemisphere generated by parcellation of the white surface using Desikan-Killiany parcellation	31968
Cortical surface area of the right entorhinal cortex	0687	26827	mm2	cortical area	Structural MRI	Area of entorhinal in the right hemisphere generated by parcellation of the white surface using Desikan-Killiany parcellation	31968
Cortical surface area of the right fusiform gyrus	0688	26828	mm2	cortical area	Structural MRI	Area of fusiform in the right hemisphere generated by parcellation of the white surface using Desikan-Killiany parcellation	31968
Cortical surface area of the right inferior parietal cortex	0689	26829	mm2	cortical area	Structural MRI	Area of inferiorparietal in the right hemisphere generated by parcellation of the white surface using Desikan-Killiany parcellation	31968
Cortical surface area of the right inferior temporal gyrus	0690	26830	mm2	cortical area	Structural MRI	Area of inferiortemporal in the right hemisphere generated by parcellation of the white surface using Desikan-Killiany parcellation	31968
Cortical surface area of the right isthmus-cingulate cortex	0691	26831	mm2	cortical area	Structural MRI	Area of isthmuscingulate in the right hemisphere generated by parcellation of the white surface using Desikan-Killiany parcellation	31968
Cortical surface area of the right lateral occipital cortex	0692	26832	mm2	cortical area	Structural MRI	Area of lateraloccipital in the right hemisphere generated by parcellation of the white surface using Desikan-Killiany parcellation	31968
Cortical surface area of the right lateral orbital frontal cortex	0693	26833	mm2	cortical area	Structural MRI	Area of lateralorbitofrontal in the right hemisphere generated by parcellation of the white surface using Desikan-Killiany parcellation	31968
Cortical surface area of the right lingual gyrus	0694	26834	mm2	cortical area	Structural MRI	Area of lingual in the right hemisphere generated by parcellation of the white surface using Desikan-Killiany parcellation	31968
Cortical surface area of the right medial orbital frontal cortex	0695	26835	mm2	cortical area	Structural MRI	Area of medialorbitofrontal in the right hemisphere generated by parcellation of the white surface using Desikan-Killiany parcellation	31968
Cortical surface area of the right middle temporal gyrus	0696	26836	mm2	cortical area	Structural MRI	Area of middletemporal in the right hemisphere generated by parcellation of the white surface using Desikan-Killiany parcellation	31968
Cortical surface area of the right parahippocampal gyrus	0697	26837	mm2	cortical area	Structural MRI	Area of parahippocampal in the right hemisphere generated by parcellation of the white surface using Desikan-Killiany parcellation	31968
Cortical surface area of the right paracentral lobule	0698	26838	mm2	cortical area	Structural MRI	Area of paracentral in the right hemisphere generated by parcellation of the white surface using Desikan-Killiany parcellation	31968
Cortical surface area of the right pars opercularis	0699	26839	mm2	cortical area	Structural MRI	Area of parsopercularis in the right hemisphere generated by parcellation of the white surface using Desikan-Killiany parcellation	31968
Cortical surface area of the right pars orbitalis	0700	26840	mm2	cortical area	Structural MRI	Area of parsorbitalis in the right hemisphere generated by parcellation of the white surface using Desikan-Killiany parcellation	31966
Cortical surface area of the right pars triangularis	0701	26841	mm2	cortical area	Structural MRI	Area of parstriangularis in the right hemisphere generated by parcellation of the white surface using Desikan-Killiany parcellation	31968
Cortical surface area of the right pericalcarine cortex	0702	26842	mm2	cortical area	Structural MRI	Area of pericalcarine in the right hemisphere generated by parcellation of the white surface using Desikan-Killiany parcellation	31968
Cortical surface area of the right postcentral gyrus	0703	26843	mm2	cortical area	Structural MRI	Area of postcentral in the right hemisphere generated by parcellation of the white surface using Desikan-Killiany parcellation	31968
Cortical surface area of the right posterior-cingulate cortex	0704	26844	mm2	cortical area	Structural MRI	Area of posteriorcingulate in the right hemisphere generated by parcellation of the white surface using Desikan-Killiany parcellation	31968
Cortical surface area of the right precentral gyrus	0705	26845	mm2	cortical area	Structural MRI	Area of precentral in the right hemisphere generated by parcellation of the white surface using Desikan-Killiany parcellation	31968
Cortical surface area of the right precuneus cortex	0706	26846	mm2	cortical area	Structural MRI	Area of precuneus in the right hemisphere generated by parcellation of the white surface using Desikan-Killiany parcellation	31968
Cortical surface area of the right rostral anterior cingulate cortex	0707	26847	mm2	cortical area	Structural MRI	Area of rostralanteriorcingulate in the right hemisphere generated by parcellation of the white surface using Desikan-Killiany parcellation	31967
Cortical surface area of the right rostral middle cingulate cortex	0708	26848	mm2	cortical area	Structural MRI	Area of rostralmiddlefrontal in the right hemisphere generated by parcellation of the white surface using Desikan-Killiany parcellation	31968
Cortical surface area of the right superior frontal gyrus	0709	26849	mm2	cortical area	Structural MRI	Area of superiorfrontal in the right hemisphere generated by parcellation of the white surface using Desikan-Killiany parcellation	31968
Cortical surface area of the right superior parietal gyrus	0710	26850	mm2	cortical area	Structural MRI	Area of superiorparietal in the right hemisphere generated by parcellation of the white surface using Desikan-Killiany parcellation	31968
Cortical surface area of the right superior temporal gyrus	0711	26851	mm2	cortical area	Structural MRI	Area of superiortemporal in the right hemisphere generated by parcellation of the white surface using Desikan-Killiany parcellation	31968
Cortical surface area of the right supramarginal gyrus	0712	26852	mm2	cortical area	Structural MRI	Area of supramarginal in the right hemisphere generated by parcellation of the white surface using Desikan-Killiany parcellation	31968
Cortical surface area of the right frontal pole	0713	26853	mm2	cortical area	Structural MRI	Area of frontalpole in the right hemisphere generated by parcellation of the white surface using Desikan-Killiany parcellation	31967
Cortical surface area of the right transverse temporal cortex	0714	26854	mm2	cortical area	Structural MRI	Area of transversetemporal in the right hemisphere generated by parcellation of the white surface using Desikan-Killiany parcellation	31967
Cortical surface area of the right insula	0715	26855	mm2	cortical area	Structural MRI	Area of insula in the right hemisphere generated by parcellation of the white surface using Desikan-Killiany parcellation	31968
Thickness of the left total hemisphere	1020	26755	mm	cortical thickness	Structural MRI	Mean thickness of GlobalMeanMean thickness in the left hemisphere generated by parcellation of the white surface using Desikan-Killiany parcellation	31968
Thickness of the left banks superior temporal sulcus	1021	26756	mm	cortical thickness	Structural MRI	Mean thickness of bankssts in the left hemisphere generated by parcellation of the white surface using Desikan-Killiany parcellation	31968
Thickness of the left caudal anterior-cingulate cortex	1022	26757	mm	cortical thickness	Structural MRI	Mean thickness of caudalanteriorcingulate in the left hemisphere generated by parcellation of the white surface using Desikan-Killiany parcellation	31967
Thickness of the left caudal middle frontal gyrus	1023	26758	mm	cortical thickness	Structural MRI	Mean thickness of caudalmiddlefrontal in the left hemisphere generated by parcellation of the white surface using Desikan-Killiany parcellation	31968
Thickness of the left cuneus cortex	1024	26759	mm	cortical thickness	Structural MRI	Mean thickness of cuneus in the left hemisphere generated by parcellation of the white surface using Desikan-Killiany parcellation	31968
Thickness of the left entorhinal cortex	1025	26760	mm	cortical thickness	Structural MRI	Mean thickness of entorhinal in the left hemisphere generated by parcellation of the white surface using Desikan-Killiany parcellation	31967
Thickness of the left fusiform gyrus	1026	26761	mm	cortical thickness	Structural MRI	Mean thickness of fusiform in the left hemisphere generated by parcellation of the white surface using Desikan-Killiany parcellation	31968
Thickness of the left inferior parietal cortex	1027	26762	mm	cortical thickness	Structural MRI	Mean thickness of inferiorparietal in the left hemisphere generated by parcellation of the white surface using Desikan-Killiany parcellation	31968
Thickness of the left inferior temporal gyrus	1028	26763	mm	cortical thickness	Structural MRI	Mean thickness of inferiortemporal in the left hemisphere generated by parcellation of the white surface using Desikan-Killiany parcellation	31968
Thickness of the left isthmus-cingulate cortex	1029	26764	mm	cortical thickness	Structural MRI	Mean thickness of isthmuscingulate in the left hemisphere generated by parcellation of the white surface using Desikan-Killiany parcellation	31967
Thickness of the left lateral occipital cortex	1030	26765	mm	cortical thickness	Structural MRI	Mean thickness of lateraloccipital in the left hemisphere generated by parcellation of the white surface using Desikan-Killiany parcellation	31968
Thickness of the left lateral orbital frontal cortex	1031	26766	mm	cortical thickness	Structural MRI	Mean thickness of lateralorbitofrontal in the left hemisphere generated by parcellation of the white surface using Desikan-Killiany parcellation	31967
Thickness of the left lingual gyrus	1032	26767	mm	cortical thickness	Structural MRI	Mean thickness of lingual in the left hemisphere generated by parcellation of the white surface using Desikan-Killiany parcellation	31968
Thickness of the left medial orbital frontal cortex	1033	26768	mm	cortical thickness	Structural MRI	Mean thickness of medialorbitofrontal in the left hemisphere generated by parcellation of the white surface using Desikan-Killiany parcellation	31968
Thickness of the left middle temporal gyrus	1034	26769	mm	cortical thickness	Structural MRI	Mean thickness of middletemporal in the left hemisphere generated by parcellation of the white surface using Desikan-Killiany parcellation	31968
Thickness of the left parahippocampal gyrus	1035	26770	mm	cortical thickness	Structural MRI	Mean thickness of parahippocampal in the left hemisphere generated by parcellation of the white surface using Desikan-Killiany parcellation	31968
Thickness of the left paracentral lobule	1036	26771	mm	cortical thickness	Structural MRI	Mean thickness of paracentral in the left hemisphere generated by parcellation of the white surface using Desikan-Killiany parcellation	31968
Thickness of the left pars opercularis	1037	26772	mm	cortical thickness	Structural MRI	Mean thickness of parsopercularis in the left hemisphere generated by parcellation of the white surface using Desikan-Killiany parcellation	31968
Thickness of the left pars orbitalis	1038	26773	mm	cortical thickness	Structural MRI	Mean thickness of parsorbitalis in the left hemisphere generated by parcellation of the white surface using Desikan-Killiany parcellation	31967
Thickness of the left pars triangularis	1039	26774	mm	cortical thickness	Structural MRI	Mean thickness of parstriangularis in the left hemisphere generated by parcellation of the white surface using Desikan-Killiany parcellation	31968
Thickness of the left pericalcarine cortex	1040	26775	mm	cortical thickness	Structural MRI	Mean thickness of pericalcarine in the left hemisphere generated by parcellation of the white surface using Desikan-Killiany parcellation	31968
Thickness of the left postcentral gyrus	1041	26776	mm	cortical thickness	Structural MRI	Mean thickness of postcentral in the left hemisphere generated by parcellation of the white surface using Desikan-Killiany parcellation	31968
Thickness of the left posterior-cingulate cortex	1042	26777	mm	cortical thickness	Structural MRI	Mean thickness of posteriorcingulate in the left hemisphere generated by parcellation of the white surface using Desikan-Killiany parcellation	31967
Thickness of the left precentral gyrus	1043	26778	mm	cortical thickness	Structural MRI	Mean thickness of precentral in the left hemisphere generated by parcellation of the white surface using Desikan-Killiany parcellation	31968
Thickness of the left precuneus cortex	1044	26779	mm	cortical thickness	Structural MRI	Mean thickness of precuneus in the left hemisphere generated by parcellation of the white surface using Desikan-Killiany parcellation	31968
Thickness of the left rostral anterior cingulate cortex	1045	26780	mm	cortical thickness	Structural MRI	Mean thickness of rostralanteriorcingulate in the left hemisphere generated by parcellation of the white surface using Desikan-Killiany parcellation	31967
Thickness of the left rostral middle cingulate cortex	1046	26781	mm	cortical thickness	Structural MRI	Mean thickness of rostralmiddlefrontal in the left hemisphere generated by parcellation of the white surface using Desikan-Killiany parcellation	31968
Thickness of the left superior frontal gyrus	1047	26782	mm	cortical thickness	Structural MRI	Mean thickness of superiorfrontal in the left hemisphere generated by parcellation of the white surface using Desikan-Killiany parcellation	31968
Thickness of the left superior parietal gyrus	1048	26783	mm	cortical thickness	Structural MRI	Mean thickness of superiorparietal in the left hemisphere generated by parcellation of the white surface using Desikan-Killiany parcellation	31968
Thickness of the left superior temporal gyrus	1049	26784	mm	cortical thickness	Structural MRI	Mean thickness of superiortemporal in the left hemisphere generated by parcellation of the white surface using Desikan-Killiany parcellation	31968
Thickness of the left supramarginal gyrus	1050	26785	mm	cortical thickness	Structural MRI	Mean thickness of supramarginal in the left hemisphere generated by parcellation of the white surface using Desikan-Killiany parcellation	31968
Thickness of the left frontal pole	1051	26786	mm	cortical thickness	Structural MRI	Mean thickness of frontalpole in the left hemisphere generated by parcellation of the white surface using Desikan-Killiany parcellation	31967
Thickness of the left transverse temporal cortex	1052	26787	mm	cortical thickness	Structural MRI	Mean thickness of transversetemporal in the left hemisphere generated by parcellation of the white surface using Desikan-Killiany parcellation	31968
Thickness of the left insula	1053	26788	mm	cortical thickness	Structural MRI	Mean thickness of insula in the left hemisphere generated by parcellation of the white surface using Desikan-Killiany parcellation	31968
Thickness of the right total hemisphere	1054	26856	mm	cortical thickness	Structural MRI	Mean thickness of GlobalMeanMean thickness in the right hemisphere generated by parcellation of the white surface using Desikan-Killiany parcellation	31968
Thickness of the right banks superior temporal sulcus	1055	26857	mm	cortical thickness	Structural MRI	Mean thickness of bankssts in the right hemisphere generated by parcellation of the white surface using Desikan-Killiany parcellation	31968
Thickness of the right caudal anterior-cingulate cortex	1056	26858	mm	cortical thickness	Structural MRI	Mean thickness of caudalanteriorcingulate in the right hemisphere generated by parcellation of the white surface using Desikan-Killiany parcellation	31966
Thickness of the right caudal middle frontal gyrus	1057	26859	mm	cortical thickness	Structural MRI	Mean thickness of caudalmiddlefrontal in the right hemisphere generated by parcellation of the white surface using Desikan-Killiany parcellation	31968
Thickness of the right cuneus cortex	1058	26860	mm	cortical thickness	Structural MRI	Mean thickness of cuneus in the right hemisphere generated by parcellation of the white surface using Desikan-Killiany parcellation	31968
Thickness of the right entorhinal cortex	1059	26861	mm	cortical thickness	Structural MRI	Mean thickness of entorhinal in the right hemisphere generated by parcellation of the white surface using Desikan-Killiany parcellation	31968
Thickness of the right fusiform gyrus	1060	26862	mm	cortical thickness	Structural MRI	Mean thickness of fusiform in the right hemisphere generated by parcellation of the white surface using Desikan-Killiany parcellation	31968
Thickness of the right inferior parietal cortex	1061	26863	mm	cortical thickness	Structural MRI	Mean thickness of inferiorparietal in the right hemisphere generated by parcellation of the white surface using Desikan-Killiany parcellation	31968
Thickness of the right inferior temporal gyrus	1062	26864	mm	cortical thickness	Structural MRI	Mean thickness of inferiortemporal in the right hemisphere generated by parcellation of the white surface using Desikan-Killiany parcellation	31968
Thickness of the right isthmus-cingulate cortex	1063	26865	mm	cortical thickness	Structural MRI	Mean thickness of isthmuscingulate in the right hemisphere generated by parcellation of the white surface using Desikan-Killiany parcellation	31968
Thickness of the right lateral occipital cortex	1064	26866	mm	cortical thickness	Structural MRI	Mean thickness of lateraloccipital in the right hemisphere generated by parcellation of the white surface using Desikan-Killiany parcellation	31968
Thickness of the right lateral orbital frontal cortex	1065	26867	mm	cortical thickness	Structural MRI	Mean thickness of lateralorbitofrontal in the right hemisphere generated by parcellation of the white surface using Desikan-Killiany parcellation	31968
Thickness of the right lingual gyrus	1066	26868	mm	cortical thickness	Structural MRI	Mean thickness of lingual in the right hemisphere generated by parcellation of the white surface using Desikan-Killiany parcellation	31968
Thickness of the right medial orbital frontal cortex	1067	26869	mm	cortical thickness	Structural MRI	Mean thickness of medialorbitofrontal in the right hemisphere generated by parcellation of the white surface using Desikan-Killiany parcellation	31968
Thickness of the right middle temporal gyrus	1068	26870	mm	cortical thickness	Structural MRI	Mean thickness of middletemporal in the right hemisphere generated by parcellation of the white surface using Desikan-Killiany parcellation	31968
Thickness of the right parahippocampal gyrus	1069	26871	mm	cortical thickness	Structural MRI	Mean thickness of parahippocampal in the right hemisphere generated by parcellation of the white surface using Desikan-Killiany parcellation	31968
Thickness of the right paracentral lobule	1070	26872	mm	cortical thickness	Structural MRI	Mean thickness of paracentral in the right hemisphere generated by parcellation of the white surface using Desikan-Killiany parcellation	31968
Thickness of the right pars opercularis	1071	26873	mm	cortical thickness	Structural MRI	Mean thickness of parsopercularis in the right hemisphere generated by parcellation of the white surface using Desikan-Killiany parcellation	31968
Thickness of the right pars orbitalis	1072	26874	mm	cortical thickness	Structural MRI	Mean thickness of parsorbitalis in the right hemisphere generated by parcellation of the white surface using Desikan-Killiany parcellation	31966
Thickness of the right pars triangularis	1073	26875	mm	cortical thickness	Structural MRI	Mean thickness of parstriangularis in the right hemisphere generated by parcellation of the white surface using Desikan-Killiany parcellation	31968
Thickness of the right pericalcarine cortex	1074	26876	mm	cortical thickness	Structural MRI	Mean thickness of pericalcarine in the right hemisphere generated by parcellation of the white surface using Desikan-Killiany parcellation	31968
Thickness of the right postcentral gyrus	1075	26877	mm	cortical thickness	Structural MRI	Mean thickness of postcentral in the right hemisphere generated by parcellation of the white surface using Desikan-Killiany parcellation	31968
Thickness of the right posterior-cingulate cortex	1076	26878	mm	cortical thickness	Structural MRI	Mean thickness of posteriorcingulate in the right hemisphere generated by parcellation of the white surface using Desikan-Killiany parcellation	31968
Thickness of the right precentral gyrus	1077	26879	mm	cortical thickness	Structural MRI	Mean thickness of precentral in the right hemisphere generated by parcellation of the white surface using Desikan-Killiany parcellation	31968
Thickness of the right precuneus cortex	1078	26880	mm	cortical thickness	Structural MRI	Mean thickness of precuneus in the right hemisphere generated by parcellation of the white surface using Desikan-Killiany parcellation	31968
Thickness of the right rostral anterior cingulate cortex	1079	26881	mm	cortical thickness	Structural MRI	Mean thickness of rostralanteriorcingulate in the right hemisphere generated by parcellation of the white surface using Desikan-Killiany parcellation	31967
Thickness of the right rostral middle cingulate cortex	1080	26882	mm	cortical thickness	Structural MRI	Mean thickness of rostralmiddlefrontal in the right hemisphere generated by parcellation of the white surface using Desikan-Killiany parcellation	31968
Thickness of the right superior frontal gyrus	1081	26883	mm	cortical thickness	Structural MRI	Mean thickness of superiorfrontal in the right hemisphere generated by parcellation of the white surface using Desikan-Killiany parcellation	31968
Thickness of the right superior parietal gyrus	1082	26884	mm	cortical thickness	Structural MRI	Mean thickness of superiorparietal in the right hemisphere generated by parcellation of the white surface using Desikan-Killiany parcellation	31968
Thickness of the right superior temporal gyrus	1083	26885	mm	cortical thickness	Structural MRI	Mean thickness of superiortemporal in the right hemisphere generated by parcellation of the white surface using Desikan-Killiany parcellation	31968
Thickness of the right supramarginal gyrus	1084	26886	mm	cortical thickness	Structural MRI	Mean thickness of supramarginal in the right hemisphere generated by parcellation of the white surface using Desikan-Killiany parcellation	31968
Thickness of the right frontal pole	1085	26887	mm	cortical thickness	Structural MRI	Mean thickness of frontalpole in the right hemisphere generated by parcellation of the white surface using Desikan-Killiany parcellation	31967
Thickness of the right transverse temporal cortex	1086	26888	mm	cortical thickness	Structural MRI	Mean thickness of transversetemporal in the right hemisphere generated by parcellation of the white surface using Desikan-Killiany parcellation	31967
Thickness of the right insula	1087	26889	mm	cortical thickness	Structural MRI	Mean thickness of insula in the right hemisphere generated by parcellation of the white surface using Desikan-Killiany parcellation	31968

## Sheet: Table S5
Supplementary Table 5: The causal estimates of CD on brain IDPs
IDP name	IDP ID	SNP Outliers	Removed SNP by harmonization	No. of Finnal SNP	Method																		MR-Egger intercept P value for pleiotropy	Cochran’s Q p value for heterogeneity (IVW)
					IVW			MR-PRESSO			MR-Egger			Weighted median			Maximum likelihood			Penalised weighted median
					β	se	p	β	se	p	β	se	p	β	se	p	β	se	p	β	se	p
Normalised volume of peripheral cortical grey matter	0001	1(rs2847293)	6(rs10878302, rs10956252, rs10995271, rs17388425, rs1927681, rs35730213)	102	-0.0087	0.0077	0.2639	-0.0087	0.0074	0.2456	-0.0304	0.0199	0.1292	-0.0077	0.0107	0.4707	-0.0087	0.0067	0.196	-0.0068	0.0106	0.5218	0.2377	0.0129
Unnormalised volume of peripheral cortical grey matter	0002	NA	7(rs10878302, rs10956252, rs10995271, rs17388425, rs1927681, rs2847293, rs35730213)	102	-0.0085	0.0078	0.2754	-0.0063	0.0076	0.4142	-0.0293	0.0199	0.1444	-0.0107	0.0102	0.2956	-0.0085	0.0067	0.2052	-0.0099	0.0108	0.3578	0.2589	0.0116
Normalised volume of grey matter	0005	1(rs34592089)	7(rs10878302, rs10956252, rs10995271, rs17388425, rs1927681, rs2847293, rs35730213)	101	-0.0033	0.0079	0.6783	-0.0008	0.0078	0.9134	-0.0139	0.0205	0.4979	-0.0059	0.0109	0.5917	-0.0033	0.0068	0.672	-0.0109	0.0109	0.3167	0.5741	0.0056
Unnormalised volume of grey matter	0006	NA	7(rs10878302, rs10956252, rs10995271, rs17388425, rs1927681, rs2847293, rs35730213)	102	-0.0011	0.0081	0.885	0.001	0.008	0.8959	-0.0081	0.0209	0.6988	-0.007	0.0105	0.5067	-0.0012	0.0067	0.8602	-0.0078	0.0104	0.4491	0.7193	0.0014
Normalised volume of white matter	0007	2(rs2974935, rs7438704)	7(rs10878302, rs10956252, rs10995271, rs17388425, rs1927681, rs2847293, rs35730213)	100	2.71787e-05	0.0077	0.9972	0.0056	0.0081	0.4851	-0.0329112	0.0197	0.0976	0.00148751	0.011	0.8922	2.71787e-05	0.0068	0.9968	0.00183335	0.011	0.8677	0.0725	0.0208
Unnormalised volume of white matter	0008	2(rs2974935, rs7438704)	7(rs10878302, rs10956252, rs10995271, rs17388425, rs1927681, rs2847293, rs35730213)	100	0.0008	0.0077	0.9135	0.0029	0.0078	0.7134	-0.0326	0.0196	0.0987	0.0048	0.0108	0.6546	0.0008	0.0068	0.9014	0.0052	0.011	0.6387	0.0667	0.0252
Normalised volume of brain, grey+white	0009	1(rs2847293)	6(rs10878302, rs10956252, rs10995271, rs17388425, rs1927681, rs35730213)	102	0.0011	0.0079	0.8906	0.0001	0.0078	0.9868	-0.0334	0.0202	0.1008	-0.0095	0.0111	0.3901	0.0011	0.0067	0.8708	-0.0092	0.011	0.4031	0.0662	0.0045
Unnormalised volume of brain, grey+white	0010	1(rs2847293)	6(rs10878302, rs10956252, rs10995271, rs17388425, rs1927681, rs35730213)	102	0.0021	0.0079	0.7913	0.0013	0.0078	0.8679	-0.0325	0.0202	0.1113	-0.0068	0.0107	0.5263	0.0021	0.0067	0.7542	-0.0053	0.0109	0.6258	0.0662	0.004
Volume of left frontal pole	0026	NA	7(rs10878302, rs10956252, rs10995271, rs17388425, rs1927681, rs2847293, rs35730213)	102	-0.0061	0.0075	0.4167	-0.0048	0.0071	0.5008	-0.0053	0.0194	0.7838	-0.0047	0.0106	0.6532	-0.0061	0.0067	0.3635	-0.0038	0.0107	0.7231	0.9659	0.0381
Volume of right frontal pole	0027	NA	7(rs10878302, rs10956252, rs10995271, rs17388425, rs1927681, rs2847293, rs35730213)	102	-0.0149	0.0067	0.0255	-0.0129	0.0071	0.0717	-0.0099	0.019	0.6027	-0.0006	0.0106	0.9487	-0.0151	0.0067	0.0252	0.0001	0.0106	0.9967	0.7759	0.0703
Volume of left insular cortex	0028	1(rs2974935)	7(rs10878302, rs10956252, rs10995271, rs17388425, rs1927681, rs2847293, rs35730213)	101	0.0031	0.0075	0.684	0.0033	0.0074	0.6482	-0.0215	0.0194	0.27	-0.0003	0.0109	0.9733	0.0031	0.0067	0.6458	-0.0002	0.0107	0.9851	0.1721	0.0354
Volume of right insular cortex	0029	1(rs2974935)	7(rs10878302, rs10956252, rs10995271, rs17388425, rs1927681, rs2847293, rs35730213)	101	0.0004	0.0067	0.9491	0.0018	0.0071	0.7964	-0.0266	0.0191	0.167	-0.0007	0.0106	0.9428	0.0004	0.0067	0.9493	-0.0007	0.0104	0.942	0.1281	0.0527
Volume of left superior frontal gyrus	0030	NA	7(rs10878302, rs10956252, rs10995271, rs17388425, rs1927681, rs2847293, rs35730213)	102	-0.0081	0.0077	0.291	-0.0067	0.0073	0.3644	0.0226	0.0196	0.2523	-0.0004	0.0105	0.9628	-0.0082	0.0067	0.2244	0.0006	0.0104	0.9526	0.0922	0.0158
Volume of right superior frontal gyrus	0031	1(rs9554587)	7(rs10878302, rs10956252, rs10995271, rs17388425, rs1927681, rs2847293, rs35730213)	101	0.0019	0.0075	0.7956	0.0009	0.0074	0.8989	0.0161	0.0194	0.4113	0.0169	0.0105	0.1082	0.0019	0.0067	0.7714	0.0168	0.0107	0.1154	0.4334	0.0365
Volume of left middle frontal gyrus	0032	NA	7(rs10878302, rs10956252, rs10995271, rs17388425, rs1927681, rs2847293, rs35730213)	102	-0.0061	0.0067	0.3643	-0.0079	0.0068	0.2524	-0.0082	0.0181	0.6486	-0.0085	0.0112	0.4524	-0.0061	0.0067	0.3651	-0.0084	0.0107	0.4303	0.8961	0.2511
Volume of right middle frontal gyrus	0033	NA	7(rs10878302, rs10956252, rs10995271, rs17388425, rs1927681, rs2847293, rs35730213)	102	-0.0065	0.0067	0.3293	-0.0065	0.007	0.3545	-0.0144	0.0188	0.4467	0.0001	0.0106	0.9948	-0.0065	0.0067	0.3305	0.0003	0.0109	0.9732	0.6517	0.0946
Volume of left inferior frontal gyrus, pars triangularis	0034	NA	7(rs10878302, rs10956252, rs10995271, rs17388425, rs1927681, rs2847293, rs35730213)	102	-0.0029	0.0076	0.6979	-0.003	0.0072	0.677	0.0052	0.0196	0.7902	-0.0066	0.011	0.55	-0.0029	0.0067	0.6621	-0.0065	0.0109	0.5478	0.6516	0.0257
Volume of right inferior frontal gyrus, pars triangularis	0035	NA	7(rs10878302, rs10956252, rs10995271, rs17388425, rs1927681, rs2847293, rs35730213)	102	-0.0074	0.008	0.3562	-0.0061	0.0078	0.4345	-0.0285	0.0206	0.1694	-0.0169	0.0114	0.1371	-0.0074	0.0067	0.2683	-0.0181	0.011	0.1008	0.2687	0.0028
Volume of left inferior frontal gyrus, pars opercularis	0036	NA	7(rs10878302, rs10956252, rs10995271, rs17388425, rs1927681, rs2847293, rs35730213)	102	-0.0092	0.0067	0.1676	-0.0047	0.0068	0.4878	-0.0031	0.0178	0.8603	-0.0085	0.0103	0.4124	-0.0093	0.0067	0.1669	-0.0082	0.0107	0.4432	0.7116	0.3067
Volume of right inferior frontal gyrus, pars opercularis	0037	NA	7(rs10878302, rs10956252, rs10995271, rs17388425, rs1927681, rs2847293, rs35730213)	102	-0.0049	0.0067	0.9415	-4e-05	0.0065	0.9939	-0.0186	0.0172	0.2821	-0.0148	0.0107	0.3261	-0.0005	0.0067	0.9418	-0.0111	0.0105	0.2924	0.2557	0.5267
Volume of left precentral gyrus	0038	1(rs34592089)	7(rs10878302, rs10956252, rs10995271, rs17388425, rs1927681, rs2847293, rs35730213)	101	-0.0073	0.008	0.3596	-0.0036	0.008	0.6516	-0.0233	0.0206	0.2595	-0.0194	0.0108	0.0741	-0.0073	0.0067	0.2778	-0.0196	0.01	0.0515	0.4004	0.0038
Volume of right precentral gyrus	0039	NA	7(rs10878302, rs10956252, rs10995271, rs17388425, rs1927681, rs2847293, rs35730213)	102	-0.0094	0.0074	0.207	-0.0073	0.0074	0.3212	-0.0115	0.0193	0.5526	-0.012	0.0106	0.2593	-0.0095	0.0067	0.1588	-0.0118	0.0106	0.2649	0.9076	0.0464
Volume of left temporal pole	0040	1(rs7015630)	7(rs10878302, rs10956252, rs10995271, rs17388425, rs1927681, rs2847293, rs35730213)	101	-0.0089	0.0067	0.1828	-0.0101	0.007	0.1524	-0.0072	0.0191	0.7054	-0.0015	0.0108	0.8872	-0.009	0.0067	0.1816	-0.0015	0.0109	0.8885	0.9231	0.0731
Volume of right temporal pole	0041	NA	7(rs10878302, rs10956252, rs10995271, rs17388425, rs1927681, rs2847293, rs35730213)	102	0.0022	0.0067	0.7428	-4e-05	0.007	0.9952	-0.0173	0.0189	0.3617	0.0025	0.0109	0.8181	0.0022	0.0067	0.7436	0.0051	0.0108	0.6377	0.2651	0.0684
Volume of left postcentral gyrus	0058	2(rs34592089,rs3853824)	7(rs10878302, rs10956252, rs10995271, rs17388425, rs1927681, rs2847293, rs35730213)	100	-0.001	0.0067	0.8824	0.0031	0.0074	0.6687	-0.0318	0.0185	0.0889	0.0019	0.0109	0.8597	-0.001	0.0068	0.8826	0.0018	0.011	0.8672	0.0739	0.1236
Volume of right postcentral gyrus	0059	NA	7(rs10878302, rs10956252, rs10995271, rs17388425, rs1927681, rs2847293, rs35730213)	102	-0.0061	0.0067	0.357	-0.0046	0.0071	0.5163	-0.0277	0.0183	0.1341	0.0031	0.0108	0.7741	-0.0062	0.0067	0.3562	0.0047	0.0101	0.6421	0.2054	0.1562
Volume of left superior parietal lobule	0060	NA	7(rs10878302, rs10956252, rs10995271, rs17388425, rs1927681, rs2847293, rs35730213)	102	0.0016	0.0067	0.801	0.0005	0.007	0.9339	-0.0238	0.0185	0.2019	-0.0017	0.0106	0.8711	0.0017	0.0067	0.8007	-0.0011	0.0106	0.9135	0.1385	0.1075
Volume of right superior parietal lobule	0061	NA	7(rs10878302, rs10956252, rs10995271, rs17388425, rs1927681, rs2847293, rs35730213)	102	-0.0054	0.0067	0.4204	-0.0049	0.0068	0.4766	-0.0133	0.0188	0.4779	-0.0096	0.0106	0.3609	-0.0054	0.0067	0.4204	0.0096	0.0106	0.3654	0.6454	0.1019
Volume of left frontal medial cortex	0074	NA	7(rs10878302, rs10956252, rs10995271, rs17388425, rs1927681, rs2847293, rs35730213)	102	-0.0019	0.0067	0.7695	-0.0034	0.0057	0.5484	0.0267	0.0172	0.1242	0.007	0.0103	0.4967	-0.0019	0.0067	0.7697	0.0071	0.0104	0.4932	0.0738	0.9259
Volume of right frontal medial cortex	0075	NA	7(rs10878302, rs10956252, rs10995271, rs17388425, rs1927681, rs2847293, rs35730213)	102	-0.0042	0.0067	0.5292	-0.0041	0.006	0.4975	-0.0034	0.0172	0.8407	-0.0043	0.0106	0.6852	-0.0042	0.0067	0.5284	-0.0043	0.0106	0.6848	0.9625	0.7787
Volume of left juxtapositional lobule cortex	0076	NA	7(rs10878302, rs10956252, rs10995271, rs17388425, rs1927681, rs2847293, rs35730213)	102	-0.0033	0.0067	0.6194	-0.0051	0.0067	0.4452	0.0104	0.0183	0.5721	0.0018	0.0115	0.8662	-0.0033	0.0067	0.6201	0.0023	0.0114	0.8345	0.4185	0.1714
Volume of right juxtapositional lobule cortex	0077	NA	7(rs10878302, rs10956252, rs10995271, rs17388425, rs1927681, rs2847293, rs35730213)	102	-0.0057	0.0067	0.3902	-0.007	0.0062	0.2646	0.0053	0.0172	0.7571	-0.0096	0.0104	0.3542	-0.0058	0.0067	0.3893	-0.01	0.0103	0.3288	0.4857	0.5788
Volume of left paracingulate gyrus	0080	1(rs9264942)	7(rs10878302, rs10956252, rs10995271, rs17388425, rs1927681, rs2847293, rs35730213)	101	-0.0101	0.0076	0.1872	-0.0053	0.0074	0.4724	-0.0347	0.0195	0.0786	-0.0103	0.0114	0.3694	-0.0101	0.0068	0.1349	-0.0102	0.0109	0.348	0.1745	0.0267
Volume of right paracingulate gyrus	0081	2(rs2847293,rs9264942)	6(rs10878302, rs10956252, rs10995271, rs17388425, rs1927681, rs35730213)	101	-0.0075	0.0067	0.2619	-0.006	0.0071	0.4037	-0.0202	0.0192	0.2952	-0.0219	0.0113	0.0537	-0.0076	0.0068	0.2615	-0.0241	0.0111	0.0306	0.4766	0.058
Volume of left cingulate gyrus, anterior division	0082	NA	7(rs10878302, rs10956252, rs10995271, rs17388425, rs1927681, rs2847293, rs35730213)	102	-0.0059	0.0079	0.4555	-0.0058	0.0074	0.432	-0.0577	0.0196	0.004	-0.0162	0.0111	0.1433	-0.0059	0.0067	0.375	-0.0166	0.0112	0.1387	0.126	0.056
Volume of right cingulate gyrus, anterior division	0083	NA	7(rs10878302, rs10956252, rs10995271, rs17388425, rs1927681, rs2847293, rs35730213)	102	-0.0115	0.0067	0.0851	-0.0112	0.0068	0.1062	-0.044	0.0181	0.017	-0.0143	0.0108	0.1853	-0.0116	0.0067	0.0848	-0.0134	0.011	0.2235	0.0548	0.1605
Volume of left cingulate gyrus, posterior division	0084	NA	7(rs10878302, rs10956252, rs10995271, rs17388425, rs1927681, rs2847293, rs35730213)	102	-0.0039	0.0085	0.6452	-0.0048	0.008	0.552	0.0033	0.0219	0.8805	0.0066	0.0109	0.5426	-0.0039	0.0067	0.5611	0.0125	0.0112	0.2638	0.7216	9e-05
Volume of right cingulate gyrus, posterior division	0085	NA	7(rs10878302, rs10956252, rs10995271, rs17388425, rs1927681, rs2847293, rs35730213)	102	-0.0044	0.0082	0.5892	-0.0032	0.0078	0.683	-0.0055	0.0213	0.7954	-0.0021	0.0108	0.8479	-0.0044	0.0067	0.5083	-0.0029	0.0112	0.7908	0.9561	0.0006
Volume of left frontal orbital cortex	0090	1(rs2974935)	7(rs10878302, rs10956252, rs10995271, rs17388425, rs1927681, rs2847293, rs35730213)	101	-0.0049	0.0067	0.4592	-0.0038	0.0068	0.576	-0.0298	0.0179	0.1001	-0.01	0.0104	0.3382	-0.005	0.0067	0.4589	-0.0099	0.0067	0.4592	0.1365	0.2482
Volume of right frontal orbital cortex	0091	1(rs2974935)	7(rs10878302, rs10956252, rs10995271, rs17388425, rs1927681, rs2847293, rs35730213)	101	-0.0046	0.0067	0.487	-0.0047	0.007	0.5014	-0.0258	0.0182	0.1594	0.0002	0.0108	0.9857	-0.0046	0.0067	0.4884	0.0015	0.0111	0.8878	0.2107	0.2127
Volume of left temporal fusiform cortex, anterior division	0098	NA	7(rs10878302, rs10956252, rs10995271, rs17388425, rs1927681, rs2847293, rs35730213)	102	-0.0059	0.0076	0.439	-0.0062	0.0072	0.3911	-0.0053	0.0197	0.7891	-0.0106	0.0105	0.3128	-0.0059	0.0067	0.3794	-0.0102	0.0109	0.3506	0.9728	0.0221
Volume of right temporal fusiform cortex, anterior division	0099	1(rs34804116)	7(rs10878302, rs10956252, rs10995271, rs17388425, rs1927681, rs2847293, rs35730213)	101	-0.0065	0.0079	0.4135	-0.0028	0.0068	0.6816	-0.0403	0.02	0.0469	-0.0139	0.0107	0.1936	-0.0065	0.0068	0.3391	-0.0136	0.0106	0.1974	0.0695	0.012
Volume of left temporal fusiform cortex, posterior division	0100	NA	7(rs10878302, rs10956252, rs10995271, rs17388425, rs1927681, rs2847293, rs35730213)	102	0.005	0.0074	0.5029	0.0049	0.007	0.4859	-0.0032	0.0192	0.8647	0.0167	0.0108	0.1208	0.0051	0.0067	0.4533	0.0184	0.0107	0.087	0.6412	0.0498
Volume of right temporal fusiform cortex, posterior division	0101	NA	7(rs10878302, rs10956252, rs10995271, rs17388425, rs1927681, rs2847293, rs35730213)	102	-0.0106	0.0067	0.1117	-0.0084	0.0066	0.2058	-0.0126	0.018	0.4844	-0.0063	0.0105	0.5501	-0.0107	0.0067	0.1116	-0.0061	0.0105	0.5562	0.9045	0.2607
Volume of left temporal occipital fusiform cortex	0102	NA	7(rs10878302, rs10956252, rs10995271, rs17388425, rs1927681, rs2847293, rs35730213)	102	0.0119	0.0081	0.1398	0.0101	0.0076	0.1897	0.0314	0.0208	0.1337	0.0112	0.0109	0.3036	0.0121	0.0067	0.073	0.0112	0.0108	0.3017	0.3115	0.0018
Volume of right temporal occipital fusiform cortex	0103	1(rs34592089)	7(rs10878302, rs10956252, rs10995271, rs17388425, rs1927681, rs2847293, rs35730213)	101	-0.0017	0.0081	0.8288	-0.0027	0.0077	0.7233	0.0166	0.0208	0.4257	0.0019	0.0107	0.8532	-0.0017	0.0067	0.7965	0.0022	0.0111	0.8494	0.3395	0.0021
Volume of left occipital fusiform gyrus	0104	1(rs17622378)	7(rs10878302, rs10956252, rs10995271, rs17388425, rs1927681, rs2847293, rs35730213)	101	0.009	0.0067	0.1843	0.0054	0.007	0.4368	0.006	0.0187	0.7478	0.0203	0.0109	0.0628	0.0091	0.0068	0.1844	0.0213	0.0108	0.0489	0.8629	0.1544
Volume of right occipital fusiform gyrus	0105	NA	7(rs10878302, rs10956252, rs10995271, rs17388425, rs1927681, rs2847293, rs35730213)	102	0.0086	0.0067	0.2005	0.0077	0.0071	0.2798	-0.0027	0.0191	0.8847	-0.0017	0.011	0.8737	0.0086	0.0067	0.2004	-0.0044	0.0106	0.6783	0.52	0.0636
Volume of frontal operculum cortex	0106	NA	7(rs10878302, rs10956252, rs10995271, rs17388425, rs1927681, rs2847293, rs35730213)	102	-0.0098	0.0067	0.143	-0.0089	0.0069	0.1979	0.0099	0.0183	0.5879	0.0027	0.0107	0.7984	-0.0099	0.0067	0.1412	0.006	0.0112	0.5904	0.2435	0.1741
Volume of right frontal operculum cortex	0107	NA	7(rs10878302, rs10956252, rs10995271, rs17388425, rs1927681, rs2847293, rs35730213)	102	-0.0166	0.0067	0.0131	-0.0146	0.0066	0.03	-0.0418	0.018	0.0223	-0.0254	0.01	0.0112	-0.0167	0.0067	0.0132	-0.0255	0.0108	0.0185	0.1317	0.2096
Volume of left parietal operculum cortex	0110	NA	7(rs10878302, rs10956252, rs10995271, rs17388425, rs1927681, rs2847293, rs35730213)	102	0.0061	0.0069	0.375	0.0086	0.0066	0.1979	-0.0091	0.0178	0.6114	0.0031	0.0109	0.7761	0.0062	0.0067	0.3544	0.0023	0.0109	0.828	0.3557	0.2898
Volume of right parietal operculum cortex	0111	NA	7(rs10878302, rs10956252, rs10995271, rs17388425, rs1927681, rs2847293, rs35730213)	102	0.0019	0.0067	0.7764	0.0014	0.0071	0.8373	0.0002	0.0188	0.9884	0.0044	0.0102	0.6639	0.0019	0.0067	0.7769	0.0046	0.0104	0.6559	0.9253	0.0995
Volume of left thalamus	0122	1(rs11159833)	7(rs10878302, rs10956252, rs10995271, rs17388425, rs1927681, rs2847293, rs35730213)	101	0.0172	0.0082	0.0363	0.017	0.0078	0.0325	0.0143	0.0212	0.5021	0.0121	0.0113	0.288	0.0175	0.0067	0.0097	0.0016	0.0111	0.8846	0.8805	0.0008
Volume of right thalamus	0123	1(rs9264942)	7(rs10878302, rs10956252, rs10995271, rs17388425, rs1927681, rs2847293, rs35730213)	101	0.0073	0.0082	0.3738	0.0069	0.0078	0.3744	0.0052	0.021	0.8063	0.0035	0.0109	0.7432	0.0073	0.0068	0.2791	-0.003	0.0112	0.7892	0.9131	0.0015
Volume of left caudate	0124	2(rs2153283,rs34592089)	7(rs10878302, rs10956252, rs10995271, rs17388425, rs1927681, rs2847293, rs35730213)	100	0.0184	0.0077	0.0169	0.0173	0.0072	0.0186	0.0047	0.0198	0.8107	0.028	0.0109	0.0103	0.0186	0.0068	0.0061	0.0284	0.0108	0.0085	0.4556	0.0206
Volume of right caudate	0125	2(rs1292053,rs34592089)	7(rs10878302, rs10956252, rs10995271, rs17388425, rs1927681, rs2847293, rs35730213)	100	0.0165	0.0078	0.0353	0.0153	0.0074	0.0402	-0.0102	0.02	0.6125	0.0275	0.0111	0.0128	0.0167	0.0068	0.0137	0.0279	0.011	0.0114	0.1512	0.0107
Volume of left putamen	0126	1(rs34592089)	7(rs10878302, rs10956252, rs10995271, rs17388425, rs1927681, rs2847293, rs35730213)	101	0.006	0.0067	0.3723	0.0038	0.0073	0.6008	-0.0111	0.0189	0.5593	-0.0018	0.0114	0.874	0.006	0.0067	0.3723	-0.0022	0.0113	0.8432	0.3298	0.0795
Volume of right putamen	0127	1(rs34592089)	7(rs10878302, rs10956252, rs10995271, rs17388425, rs1927681, rs2847293, rs35730213)	101	0.0045	0.0078	0.5596	0.0015	0.0076	0.8356	-0.0178	0.0201	0.3778	-0.0036	0.0109	0.7424	0.0046	0.0067	0.4965	-0.0059	0.0113	0.5973	0.2296	0.0092
Volume of left pallidum	0128	2(rs1292053,rs2227551)	7(rs10878302, rs10956252, rs10995271, rs17388425, rs1927681, rs2847293, rs35730213)	100	0.0011	0.0067	0.8614	0.0002	0.007	0.9728	-0.0173	0.0191	0.3654	0.0029	0.0108	0.7893	0.0011	0.0067	0.8611	0.0054	0.0107	0.6098	0.2942	0.0635
Volume of right pallidum	0129	1(rs1292053)	7(rs10878302, rs10956252, rs10995271, rs17388425, rs1927681, rs2847293, rs35730213)	101	0.0028	0.0067	0.67	0.0008	0.0069	0.9021	-0.0312	0.0181	0.0881	0.0096	0.0106	0.3667	0.0028	0.0067	0.6716	0.0144	0.0108	0.1826	0.0438	0.1609
Volume of left hippocampus	0130	NA	7(rs10878302, rs10956252, rs10995271, rs17388425, rs1927681, rs2847293, rs35730213)	102	0.0066	0.0077	0.3881	0.0084	0.0074	0.2579	-0.0052	0.0198	0.7959	0.0054	0.0108	0.6161	0.0067	0.0067	0.3203	0.007	0.0111	0.5302	0.5202	0.0161
Volume of right hippocampus	0131	NA	7(rs10878302, rs10956252, rs10995271, rs17388425, rs1927681, rs2847293, rs35730213)	102	0.0015	0.0075	0.8441	0.0032	0.0073	0.6544	-0.0177	0.0194	0.3625	-0.0149	0.0111	0.1812	0.0015	0.0067	0.8237	-0.0149	0.0106	0.1608	0.2844	0.0335
Volume of left amygdala	0132	NA	7(rs10878302, rs10956252, rs10995271, rs17388425, rs1927681, rs2847293, rs35730213)	102	-0.0014	0.0067	0.827	-0.0019	0.0067	0.7722	-0.0077	0.0172	0.6539	-0.0046	0.0109	0.6721	-0.0014	0.0067	0.8283	-0.0063	0.0113	0.5751	0.693	0.5791
Volume of right amygdala	0133	NA	7(rs10878302, rs10956252, rs10995271, rs17388425, rs1927681, rs2847293, rs35730213)	102	0.0015	0.0067	0.8209	0.0022	0.0066	0.7368	-0.0091	0.0173	0.6025	-0.0046	0.0105	0.6569	0.0015	0.0067	0.8221	-0.0047	0.0106	0.6571	0.5093	0.4607
Cortical surface area of the total left hemisphere	0648	1(rs34592089)	7(rs10878302, rs10956252, rs10995271, rs17388425, rs1927681, rs2847293, rs35730213)	101	6.4e-05	0.008	0.9935	-0.0006	0.0077	0.9379	-0.0092	0.0207	0.6561	-0.0015	0.0115	0.893	6.4e-05	0.0069	0.9925	-0.0024	0.0113	0.8299	0.6264	0.0077
Cortical surface area of the left banks superior temporal sulcus	0649	NA	7(rs10878302, rs10956252, rs10995271, rs17388425, rs1927681, rs2847293, rs35730213)	102	-0.0137	0.0068	0.0438	-0.0127	0.0071	0.0775	-0.0034	0.0195	0.8613	-0.0281	0.0109	0.0099	-0.0138	0.0068	0.0446	-0.0285	0.011	0.0097	0.5652	0.0617
Cortical surface area of the left caudal anterior-cingulate cortex	0650	NA	7(rs10878302, rs10956252, rs10995271, rs17388425, rs1927681, rs2847293, rs35730213)	102	-0.0033	0.0068	0.6245	-0.0027	0.0072	0.705	-0.0347	0.0195	0.0792	-0.0059	0.0112	0.5997	-0.0033	0.0068	0.6246	-0.0061	0.0114	0.59	0.085	0.0352
Cortical surface area of the left caudal middle frontal gyrus	0651	NA	7(rs10878302, rs10956252, rs10995271, rs17388425, rs1927681, rs2847293, rs35730213)	102	-0.0073	0.0079	0.3531	-0.0036	0.0075	0.6272	0.01	0.0203	0.623	-0.0086	0.0112	0.4415	-0.0074	0.0068	0.2811	-0.0086	0.0114	0.4531	0.356	0.0124
Cortical surface area of the left cuneus cortex	0652	1(rs34592089)	7(rs10878302, rs10956252, rs10995271, rs17388425, rs1927681, rs2847293, rs35730213)	101	0.0172	0.0084	0.0402	0.0157	0.008	0.0535	-0.0083	0.0215	0.7015	0.0085	0.0117	0.4653	0.0175	0.0084	0.0112	0.0081	0.0113	0.4749	0.2011	0.0008
Cortical surface area of the left entorhinal cortex	0653	NA	7(rs10878302, rs10956252, rs10995271, rs17388425, rs1927681, rs2847293, rs35730213)	102	-0.0023	0.0078	0.7616	-0.0023	0.0074	0.75	0.0018	0.0203	0.9287	0.0085	0.0111	0.4431	-0.0023	0.0068	0.7289	0.01	0.0106	0.3375	0.8225	0.017
Cortical surface area of the left fusiform gyrus	0654	NA	7(rs10878302, rs10956252, rs10995271, rs17388425, rs1927681, rs2847293, rs35730213)	102	0.0043	0.0068	0.5291	-0.0007	0.0074	0.9262	-0.0135	0.0193	0.4866	0.0113	0.0111	0.3082	0.0043	0.0068	0.531	0.0122	0.0112	0.2757	0.3202	0.0686
Cortical surface area of the left inferior parietal cortex	0655	NA	7(rs10878302, rs10956252, rs10995271, rs17388425, rs1927681, rs2847293, rs35730213)	102	-0.0166	0.0068	0.015	-0.0141	0.007	0.0479	-0.0193	0.0183	0.2952	-0.0089	0.0105	0.4002	-0.0166	0.0068	0.0155	-0.0093	0.0104	0.3659	0.8728	0.2635
Cortical surface area of the left inferior temporal gyrus	0656	2(rs10956252,rs35730213)	5(rs10878302, rs10995271, rs17388425, rs1927681, rs2847293)	102	0.0112	0.0068	0.0987	0.0111	0.0071	0.1178	-0.0146	0.019	0.442	0.0192	0.0113	0.0921	0.0113	0.0068	0.0985	0.0192	0.0109	0.0781	0.1412	0.0998
Cortical surface area of the left isthmus-cingulate cortex	0657	1(rs34592089)	7(rs10878302, rs10956252, rs10995271, rs17388425, rs1927681, rs2847293, rs35730213)	101	0.0011	0.0068	0.8724	0.0008	0.0074	0.9074	-0.0022	0.0196	0.9078	0.0091	0.0118	0.4418	0.0011	0.0069	0.8728	0.0112	0.0121	0.3573	0.852	0.0605
Cortical surface area of the left lateral occipital cortex	0658	NA	7(rs10878302, rs10956252, rs10995271, rs17388425, rs1927681, rs2847293, rs35730213)	102	0.0062	0.0068	0.3623	0.0036	0.0066	0.5878	-0.0159	0.0178	0.3736	0.011	0.0107	0.3052	0.0063	0.0068	0.3596	0.0113	0.0068	0.3623	0.1805	0.3631
Cortical surface area of the left lateral orbital frontal cortex	0659	1(rs34592089)	7(rs10878302, rs10956252, rs10995271, rs17388425, rs1927681, rs2847293, rs35730213)	101	0.0053	0.0068	0.4378	0.0021	0.0074	0.7688	-0.0041	0.0195	0.8317	0.0073	0.0108	0.4967	0.0053	0.0069	0.4357	0.0076	0.0107	0.4772	0.5991	0.0698
Cortical surface area of the left lingual gyrus	0660	1(rs34592089,rs77981966)	7(rs10878302, rs10956252, rs10995271, rs17388425, rs1927681, rs2847293, rs35730213)	100	0.0022	0.0076	0.7743	0.0015	0.0072	0.8328	-0.0071	0.0197	0.7191	-0.0167	0.0113	0.1401	0.0022	0.0069	0.7489	-0.0171	0.0116	0.1415	0.6095	0.0496
Cortical surface area of the left medial orbital frontal cortex	0661	NA	7(rs10878302, rs10956252, rs10995271, rs17388425, rs1927681, rs2847293, rs35730213)	102	0.0056	0.0077	0.4658	0.0061	0.0074	0.4107	0.0209	0.0199	0.2968	0.0133	0.0117	0.2527	0.0057	0.0068	0.4061	0.0164	0.0113	0.1452	0.4081	0.0259
Cortical surface area of the left middle temporal gyrus	0662	NA	7(rs10878302, rs10956252, rs10995271, rs17388425, rs1927681, rs2847293, rs35730213)	102	-0.0011	0.0068	0.872	-0.0022	0.007	0.7482	-0.0125	0.019	0.5097	0.0067	0.0107	0.5315	-0.0011	0.0068	0.8717	0.0075	0.0111	0.4996	0.5137	0.1249
Cortical surface area of the left parahippocampal gyrus	0663	NA	7(rs10878302, rs10956252, rs10995271, rs17388425, rs1927681, rs2847293, rs35730213)	102	0.0131	0.0081	0.1048	0.0129	0.0076	0.0956	0.0108	0.0208	0.6049	0.0115	0.0116	0.3229	0.0132	0.0069	0.0538	0.0115	0.0117	0.3253	0.9059	0.0056
Cortical surface area of the left paracentral lobule	0664	NA	7(rs10878302, rs10956252, rs10995271, rs17388425, rs1927681, rs2847293, rs35730213)	102	0.0021	0.0079	0.7924	0.0042	0.0075	0.5762	-0.0141	0.0205	0.4923	-0.0016	0.0111	0.8829	0.0021	0.0068	0.7601	-0.0021	0.0108	0.8443	0.3923	0.0091
Cortical surface area of the left pars opercularis	0665	(rs34592089)	7(rs10878302, rs10956252, rs10995271, rs17388425, rs1927681, rs2847293, rs35730213)	102	-0.0066	0.0078	0.3982	-0.0051	0.0073	0.49	0.0338	0.0197	0.0899	-0.0052	0.0112	0.6413	-0.0067	0.0068	0.3302	-0.0052	0.0105	0.6224	0.2842	0.0176
Cortical surface area of the left pars orbitalis	0666	NA	7(rs10878302, rs10956252, rs10995271, rs17388425, rs1927681, rs2847293, rs35730213)	102	0.0085	0.0068	0.214	0.006	0.0071	0.4001	0.001	0.0195	0.9574	0.0146	0.0114	0.201	0.0085	0.0075	0.2609	0.0147	0.0115	0.2003	0.6789	0.0645
Cortical surface area of the left pars triangularis cortex	0667	NA	7(rs10878302, rs10956252, rs10995271, rs17388425, rs1927681, rs2847293, rs35730213)	102	-0.0004	0.0077	0.9555	-0.0021	0.0072	0.7675	0.0183	0.0198	0.3581	-0.0122	0.0112	0.2772	-0.0004	0.0068	0.9499	-0.0123	0.0107	0.2499	0.3073	0.0288
Cortical surface area of the left pericalcarine cortex	0668	1(rs34592089)	7(rs10878302, rs10956252, rs10995271, rs17388425, rs1927681, rs2847293, rs35730213)	101	0.007	0.0084	0.4012	0.0064	0.0079	0.4167	-0.0013	0.0217	0.9492	-0.0007	0.0122	0.9536	0.0072	0.0069	0.4012	-0.0024	0.0123	0.8415	0.6735	0.0008
Cortical surface area of the left postcentral gyrus	0669	NA	7(rs10878302, rs10956252, rs10995271, rs17388425, rs1927681, rs2847293, rs35730213)	102	0.0047	0.0068	0.4875	0.0044	0.007	0.5296	-0.0214	0.0181	0.2411	0.0071	0.0106	0.5045	0.0047	0.0068	0.4892	0.0072	0.0108	0.5041	0.1209	0.2636
Cortical surface area of the left posterior-cingulate cortex	0670	NA	7(rs10878302, rs10956252, rs10995271, rs17388425, rs1927681, rs2847293, rs35730213)	102	-0.0022	0.0068	0.7471	-0.0034	0.007	0.6259	-0.0062	0.0191	0.7453	-0.0072	0.0109	0.5099	-0.0022	0.0068	0.7482	-0.011	0.0111	0.3212	0.8196	0.1079
Cortical surface area of the left precentral gyrus	0671	1(rs34592089)	7(rs10878302, rs10956252, rs10995271, rs17388425, rs1927681, rs2847293, rs35730213)	101	0.0055	0.0084	0.5116	0.0079	0.0084	0.3492	-0.0056	0.0217	0.7963	0.0095	0.0109	0.3881	0.0056	0.0069	0.4122	0.0091	0.011	0.41	0.5786	0.0007
Cortical surface area of the left precuneus cortex	0672	2(rs17622378,rs7236492)	7(rs10878302, rs10956252, rs10995271, rs17388425, rs1927681, rs2847293, rs35730213)	100	0.0008	0.0082	0.9169	-0.0006	0.0077	0.9329	-0.0003	0.0211	0.9871	-0.0014	0.0111	0.8996	0.0008	0.007	0.9014	-0.0035	0.0109	0.7428	0.951	0.0055
Cortical surface area of the left rostral anterior cingulate cortex	0673	NA	7(rs10878302, rs10956252, rs10995271, rs17388425, rs1927681, rs2847293, rs35730213)	102	-0.0116	0.0076	0.1271	-0.0102	0.0073	0.1646	-0.0195	0.0197	0.3242	0.0007	0.0111	0.9499	-0.0117	0.0068	0.0876	0.0029	0.0112	0.7931	0.6655	0.0409
Cortical surface area of the left rostral middle cingulate cortex	0674	NA	7(rs10878302, rs10956252, rs10995271, rs17388425, rs1927681, rs2847293, rs35730213)	102	-0.007	0.0068	0.3052	-0.0068	0.0069	0.3299	0.0033	0.0187	0.8604	0.0036	0.011	0.7404	-0.0071	0.0068	0.3033	0.0037	0.0068	0.3052	0.5509	0.1823
Cortical surface area of the left superior frontal gyrus	0675	1(rs36016881)	7(rs10878302, rs10956252, rs10995271, rs17388425, rs1927681, rs2847293, rs35730213)	101	-0.0032	0.0078	0.6817	-0.0022	0.0077	0.771	0.0129	0.0202	0.5223	-0.0056	0.0109	0.6033	-0.0032	0.0069	0.6396	-0.0061	0.0111	0.5834	0.3859	0.0183
Cortical surface area of the left superior parietal gyrus	0676	NA	7(rs10878302, rs10956252, rs10995271, rs17388425, rs1927681, rs2847293, rs35730213)	102	0.0033	0.0077	0.5661	0.0034	0.0072	0.6323	0.0135	0.0199	0.4985	0.0047	0.0107	0.6551	0.0044	0.0068	0.5158	-0.0062	0.0108	0.5637	0.621	0.0323
Cortical surface area of the left superior temporal gyrus	0677	NA	7(rs10878302, rs10956252, rs10995271, rs17388425, rs1927681, rs2847293, rs35730213)	102	0.0042	0.0068	0.5378	0.0073	0.0067	0.2751	0.0129	0.0175	0.4616	0.0045	0.0106	0.6698	0.0042	0.0068	0.5381	0.0045	0.0113	0.6898	0.5888	0.4938
Cortical surface area of the left supramarginal gyrus	0678	NA	7(rs10878302, rs10956252, rs10995271, rs17388425, rs1927681, rs2847293, rs35730213)	102	0.0008	0.0068	0.9055	0.0024	0.0071	0.7383	0.0017	0.0193	0.9271	-0.0027	0.0115	0.8157	0.0008	0.0068	0.9052	-0.0034	0.0112	0.7576	0.957	0.0794
Cortical surface area of the left frontal pole	0679	NA	7(rs10878302, rs10956252, rs10995271, rs17388425, rs1927681, rs2847293, rs35730213)	102	0.0005	0.0068	0.9302	-0.001	0.0062	0.8654	-0.0045	0.0175	0.7955	0.0051	0.0107	0.6359	0.0006	0.0068	0.9307	0.0111	0.0104	0.2822	0.7503	0.736
Cortical surface area of the left transverse temporal cortex	0680	1(rs34592089)	7(rs10878302, rs10956252, rs10995271, rs17388425, rs1927681, rs2847293, rs35730213)	101	0.0128	0.0068	0.0616	0.0137	0.007	0.0536	0.0175	0.0186	0.3506	0.0214	0.0107	0.0468	0.0129	0.0069	0.0607	0.0213	0.0108	0.0484	0.785	0.2044
Cortical surface area of the left insula	0681	NA	7(rs10878302, rs10956252, rs10995271, rs17388425, rs1927681, rs2847293, rs35730213)	102	0.0024	0.0068	0.726	-0.0004	0.0065	0.9508	0.0023	0.0176	0.8921	0.0098	0.0106	0.3542	0.0024	0.0068	0.7268	0.0098	0.0107	0.3582	0.9998	0.4838
Cortical surface area of the total right hemisphere	0682	1(rs34592089)	7(rs10878302, rs10956252, rs10995271, rs17388425, rs1927681, rs2847293, rs35730213)	101	-0.0017	0.0079	0.8253	-0.002	0.0076	0.7916	-0.0178	0.0205	0.3971	-0.0007	0.0111	0.9451	-0.0017	0.0069	0.7998	-0.0032	0.0109	0.7652	0.3973	0.0111
Cortical surface area of the right banks superior temporal sulcus	0683	NA	7(rs10878302, rs10956252, rs10995271, rs17388425, rs1927681, rs2847293, rs35730213)	102	-0.0005	0.0068	0.9429	0.0024	0.0072	0.7302	-0.0284	0.0185	0.1281	-0.0086	0.0112	0.4423	-0.0005	0.0068	0.943	-0.0089	0.0109	0.4112	0.1048	0.1712
Cortical surface area of the right caudal anterior-cingulate cortex	0684	NA	7(rs10878302, rs10956252, rs10995271, rs17388425, rs1927681, rs2847293, rs35730213)	102	-0.0165	0.0068	0.0153	-0.0132	0.0074	0.0781	-0.0102	0.0194	0.5995	-0.0116	0.0113	0.3034	-0.0167	0.0068	0.0149	-0.0115	0.0114	0.3139	0.7235	0.0733
Cortical surface area of the right caudal middle frontal gyrus	0685	1(rs17622378)	7(rs10878302, rs10956252, rs10995271, rs17388425, rs1927681, rs2847293, rs35730213)	101	0.0039	0.0082	0.6346	0.0049	0.0077	0.5285	0.0435	0.0207	0.0381	0.0169	0.012	0.16	0.0039	0.0069	0.5711	0.017	0.0115	0.1422	0.0403	0.0046
Cortical surface area of the right cuneus cortex	0686	2(rs2974935,rs34592089)	7(rs10878302, rs10956252, rs10995271, rs17388425, rs1927681, rs2847293, rs35730213)	100	0.0054	0.0068	0.4246	0.0044	0.0069	0.524	-0.0086	0.0191	0.6513	-0.0053	0.0109	0.6301	0.0055	0.0069	0.4239	-0.0062	0.0109	0.5711	0.4243	0.1228
Cortical surface area of the right entorhinal cortex	0687	NA	7(rs10878302, rs10956252, rs10995271, rs17388425, rs1927681, rs2847293, rs35730213)	102	-0.0018	0.0068	0.7858	-0.0031	0.0063	0.6218	-0.0054	0.0175	0.7581	-0.0019	0.0111	0.8585	-0.0018	0.0068	0.7864	-0.002	0.0105	0.8493	0.8259	0.6179
Cortical surface area of the right fusiform gyrus	0688	NA	7(rs10878302, rs10956252, rs10995271, rs17388425, rs1927681, rs2847293, rs35730213)	102	0.0017	0.0077	0.8265	-0.0026	0.0074	0.7176	0.0042	0.0199	0.8315	0.0039	0.0111	0.7229	0.0017	0.0068	0.8047	0.0039	0.0107	0.7145	0.8893	0.03
Cortical surface area of the right inferior parietal cortex	0689	NA	7(rs10878302, rs10956252, rs10995271, rs17388425, rs1927681, rs2847293, rs35730213)	102	-0.0077	0.0068	0.2571	-0.0054	0.0074	0.4601	-0.0143	0.0192	0.4567	-0.0029	0.0109	0.7885	-0.0077	0.0068	0.2977	-0.0028	0.0115	0.7967	0.7099	0.0993
Cortical surface area of the right inferior temporal gyrus	0690	1(rs77981966)	7(rs10878302, rs10956252, rs10995271, rs17388425, rs1927681, rs2847293, rs35730213)	101	-0.0012	0.0078	0.8713	-0.0034	0.0074	0.6416	-0.0195	0.0201	0.3332	0.0016	0.0109	0.8798	-0.0012	0.0069	0.8542	0.0007	0.011	0.9477	0.3258	0.0236
Cortical surface area of the right isthmus-cingulate cortex	0691	NA	7(rs10878302, rs10956252, rs10995271, rs17388425, rs1927681, rs2847293, rs35730213)	102	0.0024	0.0068	0.7229	0.0045	0.007	0.521	0.0039	0.0188	0.8329	0.0028	0.0103	0.7815	0.0024	0.0068	0.7228	0.0026	0.0102	0.7967	0.9285	0.1623
Cortical surface area of the right lateral occipital cortex	0692	1(rs34592089)	7(rs10878302, rs10956252, rs10995271, rs17388425, rs1927681, rs2847293, rs35730213)	101	0.0143	0.0068	0.0366	0.0091	0.0071	0.2025	0.0004	0.0191	0.9819	0.0138	0.0109	0.2077	0.0144	0.0069	0.037	0.0134	0.0111	0.2271	0.4307	0.1215
Cortical surface area of the right lateral orbital frontal cortex	0693	1(rs34592089)	7(rs10878302, rs10956252, rs10995271, rs17388425, rs1927681, rs2847293, rs35730213)	101	0.0053	0.0077	0.4857	0.0021	0.0073	0.7663	-0.0105	0.0197	0.5938	0.012	0.0108	0.2679	0.0053	0.0069	0.4344	0.0117	0.011	0.2874	0.3837	0.042
Cortical surface area of the right lingual gyrus	0694	NA	7(rs10878302, rs10956252, rs10995271, rs17388425, rs1927681, rs2847293, rs35730213)	102	0.0072	0.0068	0.2886	0.0099	0.0069	0.1593	-0.0082	0.0186	0.6627	0.0041	0.0104	0.6952	0.0073	0.0068	0.2854	0.0013	0.0106	0.9034	0.3718	0.1827
Cortical surface area of the right medial orbital frontal cortex	0695	1(rs34592089)	7(rs10878302, rs10956252, rs10995271, rs17388425, rs1927681, rs2847293, rs35730213)	101	-0.0036	0.0077	0.648	-0.0023	0.0072	0.7415	-0.0212	0.0198	0.2869	-0.0017	0.0112	0.8724	-0.0035	0.0069	0.6052	-0.0019	0.0115	0.8694	0.3367	0.0394
Cortical surface area of the right middle temporal gyrus	0696	NA	7(rs10878302, rs10956252, rs10995271, rs17388425, rs1927681, rs2847293, rs35730213)	102	0.0007	0.0077	0.923	-0.0009	0.0074	0.9003	-0.011	0.0199	0.5811	0.0061	0.0111	0.5786	0.0007	0.0068	0.9131	0.0066	0.0109	0.5449	0.5226	0.0294
Cortical surface area of the right parahippocampal gyrus	0697	NA	7(rs10878302, rs10956252, rs10995271, rs17388425, rs1927681, rs2847293, rs35730213)	102	0.0049	0.0084	0.5573	0.0031	0.008	0.6938	-0.0125	0.0217	0.5644	-0.0057	0.0106	0.587	0.005	0.0069	0.4682	-0.0069	0.0109	0.5256	0.3834	0.0005
Cortical surface area of the right paracentral lobule	0698	1(rs7711427)	7(rs10878302, rs10956252, rs10995271, rs17388425, rs1927681, rs2847293, rs35730213)	101	0.0016	0.0069	0.8123	0.0045	0.0071	0.5221	0.0075	0.0196	0.7028	0.0055	0.0117	0.6363	0.0016	0.007	0.8114	0.0093	0.0115	0.4141	0.7477	0.1536
Cortical surface area of the right pars opercularis	0699	NA	7(rs10878302, rs10956252, rs10995271, rs17388425, rs1927681, rs2847293, rs35730213)	102	-0.0012	0.0068	0.8514	0.0022	0.0064	0.7246	0.0144	0.0175	0.4116	0.0044	0.0113	0.6959	-0.0012	0.0068	0.8514	0.0045	0.0111	0.6822	0.3323	0.6714
Cortical surface area of the right pars orbitalis	0700	NA	7(rs10878302, rs10956252, rs10995271, rs17388425, rs1927681, rs2847293, rs35730213)	102	0.0008	0.0068	0.9039	-0.0029	0.0067	0.6613	-0.0183	0.0179	0.3091	-0.0002	0.0101	0.9822	0.0008	0.0068	0.9038	-0.0008	0.0104	0.9333	0.249	0.346
Cortical surface area of the right pars triangularis	0701	NA	7(rs10878302, rs10956252, rs10995271, rs17388425, rs1927681, rs2847293, rs35730213)	102	-0.0026	0.0068	0.6973	-0.0024	0.007	0.7277	-0.0063	0.0192	0.7433	-0.0029	0.0111	0.795	-0.0026	0.0068	0.6982	-0.0027	0.011	0.8045	0.8369	0.0979
Cortical surface area of the right pericalcarine cortex	0702	1(rs34592089)	7(rs10878302, rs10956252, rs10995271, rs17388425, rs1927681, rs2847293, rs35730213)	101	0.0148	0.0068	0.0299	0.0148	0.0067	0.0285	0.0046	0.0179	0.7967	0.0099	0.0111	0.3697	0.015	0.0069	0.0294	0.0082	0.0109	0.4533	0.5349	0.4107
Cortical surface area of the right postcentral gyrus	0703	NA	7(rs10878302, rs10956252, rs10995271, rs17388425, rs1927681, rs2847293, rs35730213)	102	0.0076	0.0068	0.2648	0.0065	0.0069	0.3527	0.0125	0.0182	0.4936	0.0084	0.0109	0.4416	0.0077	0.0068	0.2626	0.0085	0.0104	0.4169	0.7706	0.2968
Cortical surface area of the right posterior-cingulate cortex	0704	NA	7(rs10878302, rs10956252, rs10995271, rs17388425, rs1927681, rs2847293, rs35730213)	102	-0.0058	0.0076	0.4451	-0.0031	0.0075	0.6731	-0.0044	0.0197	0.8228	-0.0023	0.0112	0.8331	-0.0058	0.0068	0.3924	-0.0031	0.0068	0.3923	0.9384	0.0424
Cortical surface area of the right precentral gyrus	0705	1(rs34592089)	7(rs10878302, rs10956252, rs10995271, rs17388425, rs1927681, rs2847293, rs35730213)	101	-0.0066	0.0068	0.3336	-0.0062	0.0076	0.4159	-0.0109	0.0196	0.509	-0.0082	0.011	0.4583	-0.0066	0.0069	0.3334	-0.0054	0.0114	0.6348	0.8142	0.0544
Cortical surface area of the right precuneus cortex	0706	1(rs34592089)	7(rs10878302, rs10956252, rs10995271, rs17388425, rs1927681, rs2847293, rs35730213)	101	-0.012	0.0082	0.1456	-0.0112	0.0078	0.1517	-0.0293	0.0212	0.1709	-0.0141	0.0112	0.2126	-0.0121	0.0069	0.08	-0.0214	0.0116	0.0657	0.3793	0.0022
Cortical surface area of the right rostral anterior cingulate cortex	0707	NA	7(rs10878302, rs10956252, rs10995271, rs17388425, rs1927681, rs2847293, rs35730213)	102	-0.0025	0.0072	0.7305	-0.003	0.0068	0.6597	0.0045	0.0196	0.8163	-0.0052	0.0111	0.6383	-0.003	0.0068	0.6623	-0.0034	0.0106	0.7454	0.676	0.05065
Cortical surface area of the right rostral middle cingulate cortex	0708	NA	7(rs10878302, rs10956252, rs10995271, rs17388425, rs1927681, rs2847293, rs35730213)	102	-0.0056	0.0068	0.4051	-0.007	0.0072	0.3346	-0.0125	0.0194	0.5181	-0.0032	0.0111	0.7713	-0.0057	0.0068	0.4075	-0.0031	0.0106	0.7714	0.7003	0.0725
Cortical surface area of the right superior frontal gyrus	0709	1(rs2847293)	6(rs10878302, rs10956252, rs10995271, rs17388425, rs1927681, rs35730213)	102	-0.0019	0.0068	0.7821	-0.0021	0.0073	0.7666	0.0027	0.0194	0.8871	0.0146	0.0115	0.2057	-0.0019	0.0068	0.7816	0.0161	0.0112	0.1516	0.7953	0.0712
Cortical surface area of the right superior parietal gyrus	0710	NA	7(rs10878302, rs10956252, rs10995271, rs17388425, rs1927681, rs2847293, rs35730213)	102	0.0038	0.0085	0.6514	0.0041	0.0079	0.6022	-0.0111	0.0218	0.6123	0.0019	0.0117	0.8692	0.0038	0.0068	0.5724	-0.0039	0.0116	0.7323	0.4596	0.0003
Cortical surface area of the right superior temporal gyrus	0711	NA	7(rs10878302, rs10956252, rs10995271, rs17388425, rs1927681, rs2847293, rs35730213)	102	-0.0027	0.0068	0.6853	-0.0034	0.0064	0.5923	-0.0003	0.0175	0.9851	0.0096	0.0105	0.3589	-0.0027	0.0068	0.6858	0.0114	0.0104	0.2748	0.8802	0.7625
Cortical surface area of the right supramarginal gyrus	0712	NA	7(rs10878302, rs10956252, rs10995271, rs17388425, rs1927681, rs2847293, rs35730213)	102	-0.0019	0.0078	0.8005	-0.0012	0.0073	0.8611	0.0023	0.0202	0.9084	0.0043	0.0113	0.7055	-0.0019	0.0068	0.77333	0.0048	0.0105	0.65	0.8174	0.0202
Cortical surface area of the right frontal pole	0713	NA	7(rs10878302, rs10956252, rs10995271, rs17388425, rs1927681, rs2847293, rs35730213)	102	0.0031	0.0068	0.6522	-0.0001	0.0068	0.9826	-0.0058	0.0182	0.7485	0.011	0.0116	0.3442	0.0031	0.0068	0.6526	0.0119	0.0115	0.2972	0.5959	0.2857
Cortical surface area of the right transverse temporal cortex	0714	1(rs36016881)	7(rs10878302, rs10956252, rs10995271, rs17388425, rs1927681, rs2847293, rs35730213)	101	0.0014	0.0068	0.8271	0.002	0.0071	0.774	0.0097	0.0183	0.5968	-0.0011	0.0109	0.9126	0.0015	0.0069	0.8282	-0.0005	0.0107	0.9615	0.6267	0.2641
Cortical surface area of the right insula	0715	NA	7(rs10878302, rs10956252, rs10995271, rs17388425, rs1927681, rs2847293, rs35730213)	102	-0.0061	0.0077	0.4301	-0.0075	0.0075	0.3158	-0.0071	0.0201	0.7214	0.0094	0.0108	0.3858	-0.0061	0.0068	0.3697	0.0098	0.0106	0.3567	0.9551	0.0237
Thickness of the left total hemisphere	1020	2(rs1297258,rs34592089)	7(rs10878302, rs10956252, rs10995271, rs17388425, rs1927681, rs2847293, rs35730213)	100	-0.0078	0.0082	0.3373	-0.004	0.0077	0.6021	-0.0062	0.021	0.7663	-0.0078	0.0113	0.4876	-0.0079	0.0069	0.2547	-0.0073	0.0109	0.5019	0.9344	0.0042
Thickness of the left banks superior temporal sulcus	1021	NA	7(rs10878302, rs10956252, rs10995271, rs17388425, rs1927681, rs2847293, rs35730213)	102	-0.0046	0.0077	0.5521	-0.003	0.0073	0.6762	-0.0108	0.0199	0.5897	-0.0071	0.0111	0.5211	-0.0046	0.0068	0.5011	-0.0071	0.0109	0.5141	0.7366	0.0286
Thickness of the left caudal anterior-cingulate cortex	1022	1(rs17622378)	7(rs10878302, rs10956252, rs10995271, rs17388425, rs1927681, rs2847293, rs35730213)	101	0.0086	0.0069	0.2105	0.01	0.007	0.1586	0.0055	0.0193	0.7744	0.0177	0.0112	0.1144	0.0088	0.0069	0.206	0.0202	0.0111	0.0707	0.861	0.1153
Thickness of the left caudal middle frontal gyrus	1023	NA	7(rs10878302, rs10956252, rs10995271, rs17388425, rs1927681, rs2847293, rs35730213)	102	-0.0036	0.0083	0.6638	-0.0026	0.0079	0.7376	0.015	0.0215	0.4876	0.0042	0.011	0.7037	-0.0036	0.0069	0.5969	0.0068	0.0113	0.5445	0.3496	0.0007
Thickness of the left cuneus cortex	1024	1(rs34592089)	7(rs10878302, rs10956252, rs10995271, rs17388425, rs1927681, rs2847293, rs35730213)	101	-0.0096	0.0079	0.2257	-0.0093	0.0076	0.222	-0.0314	0.0205	0.1283	-0.0257	0.0108	0.0173	-0.0098	0.0069	0.1529	-0.0268	0.0113	0.0178	0.252	0.0098
Thickness of the left entorhinal cortex	1025	NA	7(rs10878302, rs10956252, rs10995271, rs17388425, rs1927681, rs2847293, rs35730213)	102	-0.0088	0.0083	0.2884	-0.0076	0.0078	0.3368	-0.0103	0.0216	0.6331	-0.0188	0.0112	0.0922	-0.0089	0.0069	0.1923	-0.0196	0.0117	0.0932	0.9416	0.0008
Thickness of the left fusiform gyrus	1026	NA	7(rs10878302, rs10956252, rs10995271, rs17388425, rs1927681, rs2847293, rs35730213)	102	-0.0037	0.0082	0.6481	0.0004	0.0078	0.9586	-0.0107	0.0211	0.6111	-0.0054	0.0111	0.6212	-0.0037	0.0069	0.5879	0.0034	0.0108	0.7457	0.7183	0.0029
Thickness of the left inferior parietal cortex	1027	1(rs1297258)	7(rs10878302, rs10956252, rs10995271, rs17388425, rs1927681, rs2847293, rs35730213)	101	-0.0029	0.0082	0.7201	0.0003	0.0077	0.9645	0.0083	0.0211	0.6932	0.0102	0.0112	0.3624	-0.0029	0.0069	0.6701	0.0124	0.0113	0.2692	0.5619	0.0028
Thickness of the left inferior temporal gyrus	1028	1(rs640466)	7(rs10878302, rs10956252, rs10995271, rs17388425, rs1927681, rs2847293, rs35730213)	101	-0.007	0.008	0.3836	-0.0003	0.0079	0.971	0.0062	0.0208	0.7661	0.0038	0.0118	0.7454	-0.0071	0.0069	0.3063	0.0038	0.0114	0.7375	0.4921	0.0067
Thickness of the left isthmus-cingulate cortex	1029	1(rs34592089)	7(rs10878302, rs10956252, rs10995271, rs17388425, rs1927681, rs2847293, rs35730213)	101	-0.0101	0.0068	0.1381	-0.0098	0.007	0.1641	0.0054	0.0189	0.7749	0.0006	0.0108	0.9508	-0.0102	0.0069	0.1376	0.0007	0.0111	0.0489	0.3734	0.1409
Thickness of the left lateral occipital cortex	1030	1(rs34592089)	7(rs10878302, rs10956252, rs10995271, rs17388425, rs1927681, rs2847293, rs35730213)	101	-0.018	0.0083	0.0302	-0.0155	0.0079	0.0521	-0.0212	0.0214	0.326	-0.0076	0.012	0.5233	-0.0183	0.0069	0.0079	-0.0069	0.0114	0.5427	0.8727	0.0015
Thickness of the left lateral orbital frontal cortex	1031	2(rs1297258,rs34592089)	7(rs10878302, rs10956252, rs10995271, rs17388425, rs1927681, rs2847293, rs35730213)	100	0.0024	0.0081	0.7648	0.0056	0.0078	0.4701	0.0023	0.0208	0.9115	0.0005	0.0109	0.9629	0.0024	0.0069	0.7254	-0.0001	0.0115	0.9875	0.9954	0.0064
Thickness of the left lingual gyrus	1032	1(rs34592089)	7(rs10878302, rs10956252, rs10995271, rs17388425, rs1927681, rs2847293, rs35730213)	101	-0.0131	0.0079	0.0986	-0.0132	0.0074	0.077	-0.0176	0.0204	0.3913	-0.0238	0.0114	0.0366	-0.0131	0.0069	0.058	-0.0251	0.0117	0.0328	0.8107	0.0139
Thickness of the left medial orbital frontal cortex	1033	NA	7(rs10878302, rs10956252, rs10995271, rs17388425, rs1927681, rs2847293, rs35730213)	102	-0.0122	0.008	0.127	-0.0102	0.0077	0.1887	-0.0229	0.0207	0.2717	-0.0087	0.0119	0.4652	-0.0124	0.0069	0.0718	-0.0024	0.0116	0.8376	0.5784	0.0066
Thickness of the left middle temporal gyrus	1034	1(rs1297258)	7(rs10878302, rs10956252, rs10995271, rs17388425, rs1927681, rs2847293, rs35730213)	101	-0.0019	0.0068	0.783	0.0039	0.0074	0.5913	0.0113	0.0193	0.5603	-0.0031	0.0108	0.7753	-0.0019	0.0069	0.7827	-0.0036	0.0107	0.7373	0.46	0.0805
Thickness of the left parahippocampal gyrus	1035	NA	7(rs10878302, rs10956252, rs10995271, rs17388425, rs1927681, rs2847293, rs35730213)	102	-0.0117	0.0079	0.1405	-0.0097	0.0075	0.1989	0.0054	0.0204	0.7887	-0.0051	0.0111	0.6395	-0.0119	0.0068	0.8422	-0.0051	0.0108	0.6384	0.3629	0.01
Thickness of the left paracentral lobule	1036	2(rs1297258,rs34592089)	7(rs10878302, rs10956252, rs10995271, rs17388425, rs1927681, rs2847293, rs35730213)	100	-0.0083	0.0077	0.2824	-0.0065	0.0073	0.3706	-0.0139	0.0198	0.486	-0.0122	0.0116	0.2955	-0.0084	0.0069	0.2266	-0.0092	0.0113	0.4137	0.7612	0.0398
Thickness of the left pars opercularis	1037	NA	7(rs10878302, rs10956252, rs10995271, rs17388425, rs1927681, rs2847293, rs35730213)	102	-0.0072	0.0068	0.2899	-0.0061	0.0068	0.3703	-0.0001	0.0187	0.9943	0.0006	0.0108	0.9557	-0.0072	0.0068	0.2906	0.0006	0.0111	0.9543	0.6816	0.1771
Thickness of the left pars orbitalis	1038	NA	7(rs10878302, rs10956252, rs10995271, rs17388425, rs1927681, rs2847293, rs35730213)	102	-0.0031	0.0068	0.6436	-8.8e-05	0.0065	0.9893	-0.0002	0.01791	0.9908	-0.0001	0.0106	0.9929	-0.0031	0.0068	0.6453	0.0001	0.0108	0.9961	0.858	0.4005
Thickness of the left pars triangularis	1039	NA	7(rs10878302, rs10956252, rs10995271, rs17388425, rs1927681, rs2847293, rs35730213)	102	-0.009	0.0068	0.1866	-0.0072	0.0071	0.3063	-0.0051	0.0194	0.7944	-0.0053	0.0107	0.6168	-0.0091	0.0068	0.1879	-0.0049	0.011	0.6514	0.8258	0.071
Thickness of the left pericalcarine cortex	1040	1(rs34592089)	7(rs10878302, rs10956252, rs10995271, rs17388425, rs1927681, rs2847293, rs35730213)	101	-0.0131	0.0068	0.0561	-0.0113	0.0071	0.1154	-0.032	0.0189	0.094	-0.0079	0.0105	0.4488	-0.0132	0.0069	0.0556	-0.0079	0.0109	0.4676	0.2801	0.1256
Thickness of the left postcentral gyrus	1041	NA	7(rs10878302, rs10956252, rs10995271, rs17388425, rs1927681, rs2847293, rs35730213)	102	-0.006	0.0077	0.4374	-0.0046	0.0072	0.5273	-0.0229	0.0199	0.2533	-0.0086	0.0105	0.4151	-0.0061	0.0068	0.3779	-0.0083	0.011	0.452	0.36	0.0264
Thickness of the left posterior-cingulate cortex	1042	1(rs34592089)	7(rs10878302, rs10956252, rs10995271, rs17388425, rs1927681, rs2847293, rs35730213)	101	-0.0016	0.0068	0.806	0.0005	0.007	0.9411	0.0049	0.0192	0.7962	-0.0029	0.0115	0.7961	-0.0017	0.0069	0.8055	-0.0033	0.0114	0.7682	0.7078	0.0982
Thickness of the left precentral gyrus	1043	3(rs1297258,rs1569328,rs34592089)	7(rs10878302, rs10956252, rs10995271, rs17388425, rs1927681, rs2847293, rs35730213)	99	-0.0085	0.0078	0.2742	-0.0083	0.0073	0.2582	-0.0099	0.02	0.6216	-0.0137	0.0105	0.1914	-0.0086	0.0069	0.2166	-0.0139	0.0107	0.1913	0.9411	0.033
Thickness of the left precuneus cortex	1044	NA	7(rs10878302, rs10956252, rs10995271, rs17388425, rs1927681, rs2847293, rs35730213)	102	-0.013	0.0088	0.1388	-0.0082	0.0084	0.3281	-0.0289	0.0226	0.2049	-0.0148	0.0113	0.1882	-0.0132	0.0069	0.0557	-0.0129	0.0109	0.2353	0.4483	3.5e-05
Thickness of the left rostral anterior cingulate cortex	1045	2(rs1297258,rs17622378)	7(rs10878302, rs10956252, rs10995271, rs17388425, rs1927681, rs2847293, rs35730213)	100	-0.0121	0.0069	0.0822	-0.0099	0.007	0.1609	-0.0161	0.0191	0.4022	-0.0136	0.0108	0.2057	-0.0122	0.007	0.0808	-0.0137	0.0109	0.2101	0.8215	0.1488
Thickness of the left rostral middle cingulate cortex	1046	NA	7(rs10878302, rs10956252, rs10995271, rs17388425, rs1927681, rs2847293, rs35730213)	102	-0.0065	0.0081	0.4181	-0.0036	0.0075	0.6333	-0.0068	0.0208	0.7438	0.0052	0.011	0.6353	-0.0066	0.0069	0.3388	0.0064	0.0114	0.5769	0.9877	0.0058
Thickness of the left superior frontal gyrus	1047	1(rs1297258)	7(rs10878302, rs10956252, rs10995271, rs17388425, rs1927681, rs2847293, rs35730213)	101	-0.0036	0.0077	0.9884	-0.0011	0.0072	0.8754	0.0108	0.0196	0.5816	0.0001	0.0115	0.9884	-0.0036	0.0069	0.5997	0.0007	0.0115	0.9475	0.4246	0.0472
Thickness of the left superior parietal gyrus	1048	1(rs34592089)	7(rs10878302, rs10956252, rs10995271, rs17388425, rs1927681, rs2847293, rs35730213)	101	-0.0107	0.0082	0.1929	-0.0064	0.0078	0.4078	-0.0195	0.0211	0.3587	-0.0191	0.0118	0.1065	-0.0107	0.0069	0.1193	-0.0191	0.0118	0.1071	0.6515	0.0029
Thickness of the left superior temporal gyrus	1049	NA	7(rs10878302, rs10956252, rs10995271, rs17388425, rs1927681, rs2847293, rs35730213)	102	-0.0061	0.0079	0.4474	0.0003	0.0078	0.9652	-0.0206	0.0206	0.3179	0.0062	0.0114	0.5849	-0.0061	0.0068	0.3716	0.0102	0.0106	0.3331	0.4435	0.0082
Thickness of the left supramarginal gyrus	1050	NA	7(rs10878302, rs10956252, rs10995271, rs17388425, rs1927681, rs2847293, rs35730213)	102	-0.0047	0.0084	0.5707	-0.0025	0.0078	0.741	-0.015	0.0216	0.4893	-0.0045	0.0108	0.6755	-0.0047	0.0069	0.487	-0.0045	0.0108	0.6744	0.6079	0.0007
Thickness of the left frontal pole	1051	1(rs34592089)	7(rs10878302, rs10956252, rs10995271, rs17388425, rs1927681, rs2847293, rs35730213)	101	-0.0059	0.0068	0.3824	-0.0025	0.0071	0.7248	0.0319	0.0189	0.0956	0.0006	0.0113	0.9518	-0.006	0.0069	0.3816	0.0016	0.0117	0.8865	0.0662	0.0807
Thickness of the left transverse temporal cortex	1052	1(rs34592089)	7(rs10878302, rs10956252, rs10995271, rs17388425, rs1927681, rs2847293, rs35730213)	101	-0.0051	0.0077	0.5049	-0.0038	0.0072	0.5928	-0.0296	0.0197	0.1364	-0.0128	0.0111	0.2473	-0.0052	0.0069	0.4502	-0.0132	0.0109	0.2255	0.181	0.0383
Thickness of the left insula	1053	NA	7(rs10878302, rs10956252, rs10995271, rs17388425, rs1927681, rs2847293, rs35730213)	102	-0.0091	0.0082	0.2695	-0.003	0.0081	0.7115	-0.0109	0.0213	0.609	-0.0137	0.0117	0.2406	-0.0092	0.0068	0.1799	-0.0134	0.0113	0.2336	0.9263	0.0016
Thickness of the right total hemisphere	1054	1(rs34592089)	7(rs10878302, rs10956252, rs10995271, rs17388425, rs1927681, rs2847293, rs35730213)	101	-0.0125	0.0083	0.1327	-0.0101	0.0078	0.2002	-0.0165	0.0215	0.4436	-0.0111	0.011	0.3091	-0.0126	0.0069	0.0684	-0.0108	0.0113	0.3391	0.8396	0.0013
Thickness of the right banks superior temporal sulcus	1055	NA	7(rs10878302, rs10956252, rs10995271, rs17388425, rs1927681, rs2847293, rs35730213)	102	-0.0033	0.0068	0.6273	-0.0005	0.0064	0.9318	0.0166	0.0175	0.3441	0.0017	0.0106	0.8691	-0.0033	0.0068	0.6295	0.0027	0.0104	0.7953	0.2189	0.5419
Thickness of the right caudal anterior-cingulate cortex	1056	NA	7(rs10878302, rs10956252, rs10995271, rs17388425, rs1927681, rs2847293, rs35730213)	102	0.0051	0.0068	0.453	0.0052	0.0069	0.4503	0.0012	0.0186	0.9452	-0.0004	0.0109	0.9669	0.0052	0.0068	0.4509	-0.0007	0.0104	0.944	0.8226	0.2104
Thickness of the right caudal middle frontal gyrus	1057	NA	7(rs10878302, rs10956252, rs10995271, rs17388425, rs1927681, rs2847293, rs35730213)	102	-0.0131	0.0083	0.1157	-0.0122	0.0079	0.1251	0.0086	0.0215	0.6884	-0.0021	0.0114	0.8491	-0.0131	0.0069	0.0559	-0.001	0.0111	0.9259	0.2731	0.0008
Thickness of the right cuneus cortex	1058	1(rs34592089)	7(rs10878302, rs10956252, rs10995271, rs17388425, rs1927681, rs2847293, rs35730213)	101	-0.0174	0.0082	0.0339	-0.0177	0.0077	0.0232	-0.0387	0.0211	0.0693	-0.0183	0.0112	0.1025	-0.0176	0.0069	0.0109	-0.0193	0.0109	0.077	0.2756	0.0028
Thickness of the right entorhinal cortex	1059	NA	7(rs10878302, rs10956252, rs10995271, rs17388425, rs1927681, rs2847293, rs35730213)	102	-0.0049	0.008	0.5377	-0.0049	0.0074	0.5124	-0.0036	0.0207	0.8586	-0.0036	0.0115	0.7503	-0.0049	0.0068	0.4729	-0.0076	0.0122	0.5305	0.948	0.0076
Thickness of the right fusiform gyrus	1060	1(rs1297258)	7(rs10878302, rs10956252, rs10995271, rs17388425, rs1927681, rs2847293, rs35730213)	101	-3e-05	0.0079	0.9969	0.0042	0.0076	0.5796	-0.0201	0.0202	0.3219	-0.0062	0.0111	0.5747	-3e-05	0.0069	0.9964	-0.006	0.0112	0.5917	0.2827	0.0151
Thickness of the right inferior parietal cortex	1061	NA	7(rs10878302, rs10956252, rs10995271, rs17388425, rs1927681, rs2847293, rs35730213)	102	-0.0146	0.0083	0.0769	-0.0104	0.0079	0.1909	-0.0244	0.0213	0.2567	-0.0089	0.0117	0.4468	-0.0148	0.0069	0.0309	-0.0086	0.0115	0.4549	0.6225	0.0014
Thickness of the right inferior temporal gyrus	1062	NA	7(rs10878302, rs10956252, rs10995271, rs17388425, rs1927681, rs2847293, rs35730213)	102	-0.0072	0.0068	0.2914	-0.0024	0.0072	0.7416	-0.0004	0.0192	0.9803	-0.0147	0.0113	0.1944	-0.0072	0.0068	0.2919	-0.015	0.0111	0.1774	0.7053	0.0877
Thickness of the right isthmus-cingulate cortex	1063	2(rs2974935,rs34592089)	7(rs10878302, rs10956252, rs10995271, rs17388425, rs1927681, rs2847293, rs35730213)	100	-0.0018	0.0068	0.7932	-0.0035	0.0074	0.6299	-0.0107	0.0193	0.5813	-0.0011	0.0112	0.9154	-0.0018	0.0069	0.7954	-0.0011	0.0115	0.9193	0.6186	0.1002
Thickness of the right lateral occipital cortex	1064	2(rs34592089,rs7015630)	7(rs10878302, rs10956252, rs10995271, rs17388425, rs1927681, rs2847293, rs35730213)	100	-0.0172	0.0081	0.0336	-0.0137	0.0077	0.079	-0.0378	0.0208	0.0725	-0.0137	0.0115	0.2347	-0.0174	0.0069	0.0118	-0.0139	0.0112	0.2139	0.286	0.0055
Thickness of the right lateral orbital frontal cortex	1065	1(rs34592089)	7(rs10878302, rs10956252, rs10995271, rs17388425, rs1927681, rs2847293, rs35730213)	101	-0.0025	0.0083	0.7637	0.0012	0.008	0.8817	-0.0002	0.0214	0.991	-0.0027	0.0118	0.8195	-0.0025	0.0069	0.7165	-0.0026	0.0116	0.8239	0.9093	0.0015
Thickness of the right lingual gyrus	1066	1(rs34592089)	7(rs10878302, rs10956252, rs10995271, rs17388425, rs1927681, rs2847293, rs35730213)	101	-0.0143	0.0068	0.0371	-0.0129	0.0068	0.0615	-0.0315	0.0186	0.0938	-0.0115	0.011	0.2953	-0.0143	0.0069	0.0374	-0.0105	0.0109	0.3319	0.3177	0.1923
Thickness of the right medial orbital frontal cortex	1067	1(rs1297258)	7(rs10878302, rs10956252, rs10995271, rs17388425, rs1927681, rs2847293, rs35730213)	101	-0.012	0.0081	0.139	-0.0107	0.0076	0.1609	-0.0064	0.0208	0.7589	-0.0106	0.0112	0.3435	-0.012	0.0069	0.0815	-0.0106	0.0109	0.3334	0.7708	0.0056
Thickness of the right middle temporal gyrus	1068	NA	7(rs10878302, rs10956252, rs10995271, rs17388425, rs1927681, rs2847293, rs35730213)	102	-0.0026	0.0068	0.6942	0.0001	0.0066	0.9846	-0.0148	0.0179	0.4102	-0.0033	0.0105	0.7472	-0.0027	0.0068	0.6945	-0.0044	0.0112	0.6922	0.4641	0.3876
Thickness of the right parahippocampal gyrus	1069	NA	7(rs10878302, rs10956252, rs10995271, rs17388425, rs1927681, rs2847293, rs35730213)	102	-0.0035	0.0068	0.5986	-0.0033	0.0066	0.6121	0.0007	0.0182	0.9674	-0.0006	0.0108	0.9495	-0.0036	0.0068	0.6013	-0.0006	0.0107	0.9538	0.7964	0.3018
Thickness of the right paracentral lobule	1070	1(rs34592089)	7(rs10878302, rs10956252, rs10995271, rs17388425, rs1927681, rs2847293, rs35730213)	101	-0.0143	0.0082	0.0817	-0.0147	0.0077	0.0589	-0.0171	0.0212	0.4227	-0.0213	0.0113	0.0583	-0.0145	0.0069	0.0349	-0.0231	0.0115	0.0452	0.8874	0.0026
Thickness of the right pars opercularis	1071	NA	7(rs10878302, rs10956252, rs10995271, rs17388425, rs1927681, rs2847293, rs35730213)	102	-0.0101	0.0077	0.1876	-0.0085	0.0072	0.2388	-0.0164	0.0198	0.4097	-0.0221	0.0111	0.0476	-0.0102	0.0068	0.1371	-0.0222	0.0111	0.0455	0.7312	0.0355
Thickness of the right pars orbitalis	1072	NA	7(rs10878302, rs10956252, rs10995271, rs17388425, rs1927681, rs2847293, rs35730213)	102	-0.005	0.008	0.5319	-0.0007	0.0077	0.9231	-0.0257	0.0206	0.2148	-0.0161	0.0115	0.1635	-0.005	0.0069	0.4624	-0.0168	0.0112	0.1337	0.278	0.0065
Thickness of the right pars triangularis	1073	NA	7(rs10878302, rs10956252, rs10995271, rs17388425, rs1927681, rs2847293, rs35730213)	102	-0.0012	0.0077	0.8754	0.0006	0.0073	0.9332	0.0064	0.0199	0.7459	-0.0046	0.0111	0.6752	-0.0012	0.0068	0.8594	-0.0047	0.0114	0.6807	0.6764	0.0315
Thickness of the right pericalcarine cortex	1074	1(rs34592089)	7(rs10878302, rs10956252, rs10995271, rs17388425, rs1927681, rs2847293, rs35730213)	101	-0.0051	0.0081	0.528	-0.0046	0.0076	0.545	-0.0283	0.0207	0.1741	-0.0014	0.0114	0.8991	-0.0051	0.0069	0.4571	-0.0014	0.0118	0.9019	0.2257	0.0058
Thickness of the right postcentral gyrus	1075	3(rs1297258,rs2974935,rs34592089)	7(rs10878302, rs10956252, rs10995271, rs17388425, rs1927681, rs2847293, rs35730213)	99	-0.0087	0.0069	0.2045	-0.0095	0.0068	0.1643	-0.0281	0.0182	0.1251	-0.0093	0.0105	0.3755	-0.0088	0.0069	0.2025	-0.0096	0.0108	0.3756	0.2501	0.3249
Thickness of the right posterior-cingulate cortex	1076	NA	7(rs10878302, rs10956252, rs10995271, rs17388425, rs1927681, rs2847293, rs35730213)	102	-0.0018	0.0068	0.7918	-0.0004	0.0071	0.9517	-0.0129	0.0192	0.5037	-0.0117	0.0112	0.2958	-0.0018	0.0068	0.7912	-0.0117	0.0107	0.2733	0.5323	0.0907
Thickness of the right precentral gyrus	1077	2(rs1297258,rs34592089)	7(rs10878302, rs10956252, rs10995271, rs17388425, rs1927681, rs2847293, rs35730213)	100	-0.0154	0.0081	0.0589	-0.0147	0.0076	0.0566	-0.0115	0.0209	0.5828	-0.0049	0.0112	0.6596	-0.0155	0.0069	0.0255	-0.0044	0.0111	0.6932	0.8403	0.0054
Thickness of the right precuneus cortex	1078	1(rs34592089)	7(rs10878302, rs10956252, rs10995271, rs17388425, rs1927681, rs2847293, rs35730213)	101	-0.0096	0.0084	0.2521	-0.0073	0.0079	0.3566	-0.0167	0.0217	0.443	-0.0019	0.0109	0.8575	-0.0097	0.0069	0.1591	-0.0017	0.0109	0.8702	0.7238	0.0007
Thickness of the right rostral anterior cingulate cortex	1079	NA	7(rs10878302, rs10956252, rs10995271, rs17388425, rs1927681, rs2847293, rs35730213)	102	0.0085	0.0068	0.2123	0.0068	0.0069	0.3308	-0.0058	0.0187	0.7536	0.0123	0.0111	0.2666	0.0085	0.0068	0.2116	0.0123	0.0108	0.2572	0.4053	0.1672
Thickness of the right rostral middle cingulate cortex	1080	NA	7(rs10878302, rs10956252, rs10995271, rs17388425, rs1927681, rs2847293, rs35730213)	102	-0.0146	0.0079	0.0642	-0.0122	0.0074	0.102	-0.0014	0.0203	0.9448	-0.0052	0.0111	0.6345	-0.0147	0.0068	0.032	-0.0047	0.0107	0.6554	0.4826	0.0127
Thickness of the right superior frontal gyrus	1081	NA	7(rs10878302, rs10956252, rs10995271, rs17388425, rs1927681, rs2847293, rs35730213)	102	-0.0126	0.0083	0.1321	-0.0122	0.0078	0.1204	0.0025	0.0215	0.9074	-0.0066	0.0119	0.5766	-0.0126	0.0069	0.0669	-0.0056	0.0115	0.6238	0.4481	0.0008
Thickness of the right superior parietal gyrus	1082	1(rs34592089)	7(rs10878302, rs10956252, rs10995271, rs17388425, rs1927681, rs2847293, rs35730213)	101	-0.0074	0.0079	0.3488	-0.0051	0.0075	0.502	-0.0179	0.0206	0.3851	-0.0135	0.0117	0.2488	-0.0075	0.0069	0.2748	-0.0141	0.0116	0.2246	0.5818	0.0097
Thickness of the right superior temporal gyrus	1083	2(rs2153283,rs9264942)	7(rs10878302, rs10956252, rs10995271, rs17388425, rs1927681, rs2847293, rs35730213)	100	0.0024	0.0069	0.7226	0.0038	0.0071	0.5879	-0.0105	0.019	0.5829	-0.018	0.0105	0.0865	0.0024	0.0069	0.7251	-0.0211	0.0112	0.0611	0.4617	0.1236
Thickness of the right supramarginal gyrus	1084	1(rs34592089)	7(rs10878302, rs10956252, rs10995271, rs17388425, rs1927681, rs2847293, rs35730213)	101	-0.0019	0.0077	0.8025	-0.0005	0.0073	0.9379	0.0059	0.0199	0.7661	-0.0042	0.0107	0.6979	-0.0019	0.0069	0.7791	-0.0041	0.012	0.7293	0.6688	0.0366
Thickness of the right frontal pole	1085	NA	7(rs10878302, rs10956252, rs10995271, rs17388425, rs1927681, rs2847293, rs35730213)	102	-0.0066	0.0068	0.3294	-0.0056	0.007	0.4257	-0.0035	0.0192	0.8531	-0.0078	0.0105	0.4566	-0.0067	0.0068	0.3275	-0.0069	0.0106	0.5106	0.8623	0.0908
Thickness of the right transverse temporal cortex	1086	2(rs34592089,rs4703855)	7(rs10878302, rs10956252, rs10995271, rs17388425, rs1927681, rs2847293, rs35730213)	100	-0.0156	0.0084	0.0631	-0.0136	0.0079	0.0876	-0.0328	0.0217	0.1345	-0.0164	0.0118	0.1635	-0.0158	0.0069	0.0219	-0.0164	0.0117	0.1628	0.3941	0.0008
Thickness of the right insula	1087	NA	7(rs10878302, rs10956252, rs10995271, rs17388425, rs1927681, rs2847293, rs35730213)	102	0.0026	0.0068	0.6992	0.0048	0.0068	0.4764	0.0113	0.0185	0.5432	0.037	0.0107	0.7292	0.0026	0.0072	0.7137	0.0041	0.0107	0.7052	0.6127	0.2131

## Sheet: Table S6
Supplementary Table 6: The causal estimates of UC on brain IDPs
IDP name	IDP ID	SNP Outliers	Removed SNP by harmonization	No. of Finnal SNP	Method																		MR-Egger intercept P value for pleiotropy	Cochran’s Q p value for heterogeneity(IVW)
					IVW			MR-PRESSO			MR-Egger			Weighted median			Maximum likelihood			Penalised weighted median
					β	se	p	β	se	p	β	se	p	β	se	p	β	se	p	β	se	p
Normalised volume of peripheral cortical grey matter	0001	NA	4(rs10870077, rs12132349, rs1927681, rs6466198)	73	0.0054	0.0103	0.601	0.0064	0.009	0.4806	-0.0166	0.0236	0.4824	-5.15e-05	0.0133	0.9969	0.0055	0.0083	0.5066	-0.000139	0.0129	0.9913	0.3019	0.0014
Unnormalised volume of peripheral cortical grey matter	0002	NA	4(rs10870077, rs12132349, rs1927681, rs6466198)	73	0.0058	0.0102	0.5666	0.0067	0.0089	0.4578	-0.0161	0.0234	0.4943	-0.0044	0.0128	0.7271	0.006	0.0083	0.4706	-0.005	0.0135	0.7089	0.3004	0.0022
Normalised volume of grey matter	0005	NA	4(rs10870077, rs12132349, rs1927681, rs6466198)	73	0.0134	0.011	0.2215	0.0109	0.0096	0.2599	0.0019	0.0252	0.938	0.0215	0.0135	0.1108	0.0137	0.0083	0.0989	0.0234	0.0129	0.0702	0.615	5.49e-05
Unnormalised volume of grey matter	0006	NA	4(rs10870077, rs12132349, rs1927681, rs6466198)	73	0.0144	0.0109	0.1856	0.0117	0.0095	0.2222	0.0027	0.025	0.9116	0.02	0.0133	0.1345	0.0147	0.0083	0.0767	0.0211	0.0133	0.113	0.6066	8.28e-05
Normalised volume of white matter	0007	NA	4(rs10870077, rs12132349, rs1927681, rs6466198)	73	0.0088	0.0082	0.2863	0.0042	0.0081	0.6052	0.0176	0.0209	0.4029	0.0051	0.0135	0.704	0.0089	0.0083	0.2826	-0.0047	0.0132	0.7229	0.6408	0.0992
Unnormalised volume of white matter	0008	NA	4(rs10870077, rs12132349, rs1927681, rs6466198)	73	0.0095	0.0082	0.2488	0.0048	0.0081	0.5519	0.0191	0.0276	0.3615	0.0027	0.0132	0.8352	0.0096	0.0083	0.2477	-0.0067	0.0134	0.6139	0.6106	0.1193
Normalised volume of brain, grey+white	0009	NA	4(rs10870077, rs12132349, rs1927681, rs6466198)	73	0.0135	0.0099	0.1749	0.0091	0.0089	0.3091	0.0123	0.0229	0.5924	0.0137	0.0139	0.3249	0.0138	0.0083	0.0972	0.0143	0.0142	0.3131	0.9541	0.0064
Unnormalised volume of brain, grey+white	0010	NA	4(rs10870077, rs12132349, rs1927681, rs6466198)	73	0.0147	0.0099	0.1395	0.0099	0.0089	0.2684	0.0146	0.0229	0.5267	0.0137	0.0143	0.3358	0.0149	0.0083	0.072	0.0141	0.0139	0.3117	0.9946	0.0063
Volume of left frontal pole	0026	NA	4(rs10870077, rs12132349, rs1927681, rs6466198)	73	0.0049	0.0098	0.6121	0.0005	0.0085	0.951	0.0117	0.0226	0.6039	0.0045	0.0135	0.7372	0.0051	0.0083	0.5424	0.0041	0.0141	0.7705	0.7391	0.0107
Volume of right frontal pole	0027	NA	4(rs10870077, rs12132349, rs1927681, rs6466198)	73	-0.0043	0.0097	0.6636	0.0005	0.0085	0.95	-0.0356	0.0221	0.1115	-0.0062	0.0141	0.6581	-0.0043	0.0083	0.6052	-0.0046	0.0144	0.7469	0.1189	0.0138
Volume of left insular cortex	0028	1(rs1182188)	4(rs10870077, rs12132349, rs1927681, rs6466198)	72	0.0031	0.0105	0.7635	-0.0044	0.0092	0.6336	-0.008	0.0241	0.7395	-0.006	0.0129	0.6417	0.0032	0.0084	0.6977	-0.0053	0.0133	0.692	0.6058	0.0007
Volume of right insular cortex	0029	1(rs1182188)	4(rs10870077, rs12132349, rs1927681, rs6466198)	72	-0.0029	0.01	0.7672	-0.0063	0.0086	0.4606	-0.0149	0.0229	0.5168	-0.0124	0.0128	0.3328	-0.003	0.0084	0.7177	-0.0131	0.0129	0.3081	0.563	0.0063
Volume of left superior frontal gyrus	0030	NA	4(rs10870077, rs12132349, rs1927681, rs6466198)	73	-0.0058	0.0082	0.4893	-0.0031	0.0078	0.6892	-0.0372	0.0206	0.0747	-0.0223	0.0128	0.0804	-0.0059	0.0083	0.4765	-0.0239	0.0134	0.0737	0.0941	0.0955
Volume of right superior frontal gyrus	0031	NA	4(rs10870077, rs12132349, rs1927681, rs6466198)	73	0.0009	0.0082	0.9118	3e-05	0.0079	0.9961	-0.0112	0.0211	0.5978	-0.0019	0.0127	0.8801	0.0009	0.0083	0.9111	-0.0018	0.0134	0.8926	0.5259	0.0768
Volume of left middle frontal gyrus	0032	NA	4(rs10870077, rs12132349, rs1927681, rs6466198)	73	-0.0055	0.0082	0.5031	0.0029	0.0082	0.7221	-0.0317	0.0207	0.1312	-0.0323	0.0128	0.0115	-0.0056	0.0083	0.4995	-0.0328	0.0128	0.0105	0.1651	0.09
Volume of right middle frontal gyrus	0033	1(rs4747886)	4(rs10870077, rs12132349, rs1927681, rs6466198)	72	0.0066	0.0082	0.4197	0.0023	0.0076	0.7579	-0.0064	0.02	0.7484	0.0018	0.0124	0.884	0.0067	0.0083	0.4152	0.0021	0.0132	0.8725	0.469	0.2398
Volume of left inferior frontal gyrus, pars triangularis	0034	NA	4(rs10870077, rs12132349, rs1927681, rs6466198)	73	-0.0035	0.0082	0.6639	-0.0031	0.0074	0.672	-0.0093	0.0196	0.6362	-0.0023	0.013	0.8568	-0.0036	0.0083	0.6615	-0.0007	0.0129	0.9521	0.7456	0.3082
Volume of right inferior frontal gyrus, pars triangularis	0035	NA	4(rs10870077, rs12132349, rs1927681, rs6466198)	73	-0.0082	0.0082	0.3162	-0.0021	0.0077	0.7817	-0.0492	0.0197	0.0152	-0.008	0.013	0.5401	-0.0084	0.0083	0.3101	-0.0076	0.0138	0.5787	0.0243	0.1614
Volume of left inferior frontal gyrus, pars opercularis	0036	NA	4(rs10870077, rs12132349, rs1927681, rs6466198)	73	-0.0102	0.0082	0.2171	-0.0074	0.0075	0.3308	-0.0333	0.0201	0.1014	-0.018	0.0125	0.1503	-0.0102	0.0083	0.2183	-0.0179	0.0128	0.1627	0.2044	0.1924
Volume of right inferior frontal gyrus, pars opercularis	0037	NA	4(rs10870077, rs12132349, rs1927681, rs6466198)	73	-0.0017	0.0082	0.8308	0.0041	0.0075	0.5901	-0.0243	0.0197	0.2229	-0.013	0.0128	0.309	-0.0018	0.0083	0.8303	-0.0131	0.0121	0.2791	0.2088	0.2464
Volume of left precentral gyrus	0038	NA	4(rs10870077, rs12132349, rs1927681, rs6466198)	73	0.0021	0.0082	0.8022	-0.0029	0.008	0.7111	-0.0069	0.0211	0.7439	0.0021	0.0092	0.8225	0.0021	0.0083	0.8005	-0.0134	0.0131	0.3077	0.6375	0.0762
Volume of right precentral gyrus	0039	NA	4(rs10870077, rs12132349, rs1927681, rs6466198)	73	0.0107	0.0082	0.1929	0.0068	0.008	0.3968	0.0041	0.0214	0.8476	0.0107	0.013	0.408	0.0109	0.0083	0.1904	0.0106	0.0129	0.4107	0.7319	0.0594
Volume of left temporal pole	0040	1(rs2274351)	4(rs10870077, rs12132349, rs1927681, rs6466198)	72	0.0021	0.0083	0.7961	0.0047	0.0081	0.5558	-0.0187	0.0209	0.3739	-0.0016	0.0132	0.9025	0.0021	0.0083	0.7943	-0.0015	0.0129	0.9072	0.2716	0.095
Volume of right temporal pole	0041	NA	4(rs10870077, rs12132349, rs1927681, rs6466198)	73	0.0082	0.0082	0.3171	0.0094	0.0078	0.2329	-0.0271	0.0202	0.1847	0.0011	0.0132	0.935	0.0083	0.0083	0.3136	-0.006	0.0136	0.6591	0.0558	0.1268
Volume of left postcentral gyrus	0058	NA	4(rs10870077, rs12132349, rs1927681, rs6466198)	73	0.0165	0.0082	0.0446	0.0126	0.008	0.1183	-0.0118	0.0209	0.5731	0.0049	0.013	0.7041	0.0166	0.0083	0.0452	0.0031	0.0125	0.8045	0.1355	0.0705
Volume of right postcentral gyrus	0059	NA	4(rs10870077, rs12132349, rs1927681, rs6466198)	73	0.0139	0.0082	0.0921	0.0131	0.0077	0.0943	-0.0076	0.0205	0.7094	-0.0015	0.0126	0.9051	0.014	0.0083	0.0923	-0.0011	0.013	0.9283	0.2465	0.1253
Volume of left superior parietal lobule	0060	NA	4(rs10870077, rs12132349, rs1927681, rs6466198)	73	0.0107	0.0082	0.1935	0.0178	0.0079	0.0267	0.0142	0.0209	0.4974	0.0122	0.0138	0.3756	0.0108	0.0083	0.1917	0.0121	0.0136	0.3753	0.8509	0.1022
Volume of right superior parietal lobule	0061	NA	4(rs10870077, rs12132349, rs1927681, rs6466198)	73	0.0052	0.0082	0.5276	0.0057	0.007	0.4195	0.0035	0.0189	0.8529	0.0091	0.0122	0.4564	0.0052	0.0083	0.5253	0.0135	0.0128	0.2931	0.9209	0.4977
Volume of left frontal medial cortex	0074	NA	4(rs10870077, rs12132349, rs1927681, rs6466198)	73	0.0176	0.0082	0.0328	0.0148	0.0072	0.0453	-0.0067	0.0193	0.7281	0.0212	0.0127	0.0963	0.0178	0.0083	0.0315	0.0324	0.0136	0.0175	0.1656	0.3296
Volume of right frontal medial cortex	0075	1(rs9271255)	4(rs10870077, rs12132349, rs1927681, rs6466198)	72	0.0165	0.0086	0.0548	0.0125	0.0073	0.0915	-0.0142	0.0203	0.4871	0.0022	0.0132	0.8678	0.0166	0.0086	0.0541	0.0019	0.0137	0.887	0.101	0.462
Volume of left juxtapositional lobule cortex	0076	NA	4(rs10870077, rs12132349, rs1927681, rs6466198)	73	-1e-05	0.0082	0.9985	-0.0001	0.0074	0.9871	-0.0015	0.0188	0.4046	-0.0108	126	0.3884	-1e-05	0.0083	0.9986	-0.0108	0.0133	0.4147	0.3546	0.4967
Volume of right juxtapositional lobule cortex	0077	NA	4(rs10870077, rs12132349, rs1927681, rs6466198)	73	0.0031	0.0082	0.6995	0.0014	0.0065	0.8283	-0.0051	0.0188	0.7855	-0.0058	0.0126	0.6433	0.0032	0.0083	0.6986	-0.0058	0.0121	0.6291	0.6244	0.9324
Volume of left paracingulate gyrus	0080	NA	4(rs10870077, rs12132349, rs1927681, rs6466198)	73	0.0032	0.0093	0.7285	0.0035	0.0084	0.672	-0.0331	0.021	0.1206	-0.0103	0.0137	0.4517	0.0033	0.0082	0.6911	-0.0104	0.0138	0.4488	0.0589	0.0495
Volume of right paracingulate gyrus	0081	NA	4(rs10870077, rs12132349, rs1927681, rs6466198)	73	0.0059	0.0097	0.5445	0.0021	0.0085	0.8005	-0.0357	0.0217	0.1053	0.0061	0.0134	0.649	0.006	0.0083	0.4715	0.0176	0.0134	0.1889	0.0369	0.0145
Volume of left cingulate gyrus, anterior division	0082	1(rs1182188)	4(rs10870077, rs12132349, rs1927681, rs6466198)	72	-0.0105	83	0.2029	-0.0077	0.0076	0.3106	-0.0016	0.0198	0.9327	-0.0158	0.0131	0.2245	-0.0106	0.0083	0.2025	-0.0173	0.0125	0.1645	0.6199	0.2694
Volume of right cingulate gyrus, anterior division	0083	NA	4(rs10870077, rs12132349, rs1927681, rs6466198)	73	-0.0066	0.0095	0.4823	-0.005	0.0084	0.556	0.0231	0.0215	0.2865	0.0123	0.0128	0.3362	-0.0067	0.0083	0.4174	0.0162	0.0131	0.2149	0.1281	0.0307
Volume of left cingulate gyrus, posterior division	0084	NA	4(rs10870077, rs12132349, rs1927681, rs6466198)	73	-0.0021	0.0083	0.8026	-0.0049	0.0073	0.5077	0.0123	0.0188	0.5142	0.0023	0.0127	0.8539	-0.0021	0.0083	0.8009	0.0022	0.0127	0.8606	0.3977	0.6486
Volume of right cingulate gyrus, posterior division	0085	NA	4(rs10870077, rs12132349, rs1927681, rs6466198)	73	0.0046	0.0082	0.5703	-0.0003	0.0082	0.9693	0.0205	0.0206	0.3228	0.0031	0.0131	0.8117	0.0047	0.0083	0.5664	0.0029	0.0128	0.8158	0.3955	0.1252
Volume of left frontal orbital cortex	0090	NA	4(rs10870077, rs12132349, rs1927681, rs6466198)	73	-0.0002	0.0082	0.98	-0.0058	0.0082	0.4781	-0.0356	0.0206	0.0883	-0.0077	0.0125	0.5361	-0.0002	0.0083	0.9801	-0.0087	0.0129	0.5007	0.0601	0.0807
Volume of right frontal orbital cortex	0091	NA	4(rs10870077, rs12132349, rs1927681, rs6466198)	73	-0.0144	0.0083	0.0801	-0.0136	0.0073	0.0666	-0.0479	0.0191	0.0147	-0.0372	0.0131	0.0043	-0.0144	0.0083	0.0814	-0.0381	0.0126	0.0024	0.0559	0.3166
Volume of left temporal fusiform cortex, anterior division	0098	NA	4(rs10870077, rs12132349, rs1927681, rs6466198)	73	-0.0033	0.0097	0.7357	-0.0014	0.0085	0.8705	-0.024	0.0222	0.2833	-0.0091	0.0131	0.4889	-0.0033	0.0083	0.6882	-0.0093	0.0129	0.4702	0.3028	0.016
Volume of right temporal fusiform cortex, anterior division	0099	NA	4(rs10870077, rs12132349, rs1927681, rs6466198)	73	0.0051	0.0082	0.5397	-0.0011	0.0072	0.8751	-0.0017	0.0188	0.9248	-0.0066	0.0124	0.5949	0.0051	0.0083	0.5376	-0.0066	0.0125	0.5985	0.6876	0.5713
Volume of left temporal fusiform cortex, posterior division	0100	NA	4(rs10870077, rs12132349, rs1927681, rs6466198)	73	0.0012	0.0104	0.9055	0.0007	0.0089	0.9296	-0.0503	0.023	0.0321	-0.0085	0.0139	0.5389	0.0012	0.0083	0.8789	-0.0098	0.0126	0.4357	0.015	0.0009
Volume of right temporal fusiform cortex, posterior division	0101	2(rs9271255,rs6426833)	4(rs10870077, rs12132349, rs1927681, rs6466198)	71	0.0169	0.0089	0.0565	0.0063	0.0079	0.4267	-0.0098	0.0222	0.6604	0.0048	0.0137	0.7201	0.0172	0.009	0.0547	0.0043	0.0132	0.747	0.1913	0.297
Volume of left temporal occipital fusiform cortex	0102	NA	4(rs10870077, rs12132349, rs1927681, rs6466198)	73	0.0174	0.0082	0.0349	0.013	0.0071	0.0715	0.0624	0.0188	0.0014	0.0165	0.0128	0.1968	0.0174	0.0083	0.0344	0.0165	0.0126	0.1892	0.1097	0.5012
Volume of right temporal occipital fusiform cortex	0103	NA	4(rs10870077, rs12132349, rs1927681, rs6466198)	73	0.0074	0.0096	0.4441	0.0038	0.0083	0.6454	0.0092	0.0222	0.6806	0.0023	0.0135	0.8638	0.0075	0.0083	0.3632	-0.0068	0.0134	0.6088	0.9287	0.0186
Volume of left occipital fusiform gyrus	0104	NA	4(rs10870077, rs12132349, rs1927681, rs6466198)	73	0.0158	0.0097	0.1042	0.0137	0.0084	0.1079	0.0171	0.0223	0.4451	0.0111	0.0129	0.3888	0.016	0.008	0.0539	0.0085	0.0126	0.4995	0.9454	0.0163
Volume of right occipital fusiform gyrus	0105	NA	4(rs10870077, rs12132349, rs1927681, rs6466198)	73	0.0166	0.0082	0.0439	0.0129	0.0078	0.1047	0.0004	0.0209	0.9832	0.0052	0.0123	0.6726	0.0168	0.0083	0.0435	0.004	0.0125	0.7492	0.3927	0.092
Volume of frontal operculum cortex	0106	NA	4(rs10870077, rs12132349, rs1927681, rs6466198)	73	-0.0064	0.0082	0.4314	-0.0087	0.0076	0.2541	-0.0296	0.0201	0.1456	-0.0155	0.0128	0.2262	-0.0065	0.0083	0.4294	-0.0167	0.0126	0.1847	0.2055	0.1798
Volume of right frontal operculum cortex	0107	NA	4(rs10870077, rs12132349, rs1927681, rs6466198)	73	-0.0087	0.0082	0.2867	-0.0073	0.0073	0.3174	-0.0397	0.0191	0.0408	-0.016	0.0131	0.2195	-0.0089	0.0083	0.2831	-0.0161	0.0125	0.1994	0.0754	0.348
Volume of left parietal operculum cortex	0110	NA	4(rs10870077, rs12132349, rs1927681, rs6466198)	73	0.0062	0.0096	0.5168	0.0054	0.0082	0.5134	-0.0349	0.0216	0.1108	-0.0064	0.0124	0.6047	0.0063	0.0083	0.4432	-0.0087	0.0127	0.4939	0.0376	0.0182
Volume of right parietal operculum cortex	0111	NA	4(rs10870077, rs12132349, rs1927681, rs6466198)	73	0.0044	0.0082	0.5902	0.0024	0.0074	0.7449	-0.0277	0.0195	0.1595	-0.0041	0.0124	0.7451	0.0045	0.0083	0.5873	-0.0041	0.0131	0.7554	0.0708	0.2483
Volume of left thalamus	0122	NA	4(rs10870077, rs12132349, rs1927681, rs6466198)	73	0.0268	0.0082	0.0011	0.0249	0.0077	0.0018	0.0555	0.0201	0.0073	0.0238	0.0135	0.0783	0.0269	0.0083	0.0012	0.023	0.0134	0.086	0.1169	0.1673
Volume of right thalamus	0123	NA	4(rs10870077, rs12132349, rs1927681, rs6466198)	73	0.0229	0.0082	0.0054	0.0241	0.0079	0.0031	0.0355	0.0209	0.0949	0.0134	0.0131	0.3073	0.0231	0.0083	0.0055	0.0128	0.0131	0.3278	0.5075	0.0911
Volume of left caudate	0124	NA	4(rs10870077, rs12132349, rs1927681, rs6466198)	73	0.0051	0.0094	0.5888	0.0023	0.0082	0.7732	0.0261	0.0215	0.2273	0.0073	0.0131	0.5797	0.0052	0.0083	0.5343	0.0072	0.0127	0.5729	0.279	0.0437
Volume of right caudate	0125	1(rs1182188)	4(rs10870077, rs12132349, rs1927681, rs6466198)	72	0.01	0.0083	0.2244	0.0072	0.0081	0.3795	0.0218	0.021	0.3032	0.0066	0.0138	0.6382	0.0102	0.0083	0.2208	-0.0033	0.0139	0.8075	0.5366	0.0897
Volume of left putamen	0126	NA	4(rs10870077, rs12132349, rs1927681, rs6466198)	73	0.0175	0.0107	0.1025	0.0107	0.0093	0.2579	0.0423	0.2455	0.0889	0.0105	0.0135	0.4369	0.0178	0.0835	0.0323	0.011	0.0134	0.4126	0.2656	0.0002
Volume of right putamen	0127	1(rs9941524)	4(rs10870077, rs12132349, rs1927681, rs6466198)	72	0.0156	0.0102	0.1275	0.0068	0.0089	0.4461	0.0355	0.0233	0.132	0.0149	0.0134	0.2649	0.0156	0.0083	0.0612	0.0154	0.0132	0.2439	0.3446	0.003
Volume of left pallidum	0128	NA	4(rs10870077, rs12132349, rs1927681, rs6466198)	73	-0.0191	0.0097	0.041	-0.0177	0.0084	0.0383	-0.0057	0.0222	0.7969	-0.0155	0.0138	0.2614	-0.0191	0.0083	0.0217	-0.0186	0.0134	0.1654	0.508	0.0168
Volume of right pallidum	0129	NA	4(rs10870077, rs12132349, rs1927681, rs6466198)	73	-0.016	0.0082	0.052	-0.0108	0.0078	0.1705	-0.0036	0.0205	0.861	-0.0168	0.0126	0.1826	-0.0161	0.0083	0.0522	-0.0172	0.0128	0.1772	0.5028	0.1423
Volume of left hippocampus	0130	2(rs1927681,rs34659678)	3(rs10870077, rs12132349, rs6466198)	72	0.024	0.0083	0.0037	0.0239	0.009	0.0097	0.0257	0.0213	0.2324	0.0307	0.0134	0.0222	0.0244	0.0083	0.0035	0.0369	0.0131	0.0049	0.9302	0.0765
Volume of right hippocampus	0131	NA	4(rs10870077, rs12132349, rs1927681, rs6466198)	73	0.027	0.0099	0.0065	0.0176	0.0089	0.054	0.0583	0.0225	0.0116	0.0327	0.0136	0.0161	0.0274	0.0083	0.001	0.033	0.0141	0.02	0.1271	0.0072
Volume of left amygdala	0132	NA	4(rs10870077, rs12132349, rs1927681, rs6466198)	73	-0.0042	0.0082	0.6037	-0.0127	0.0075	0.0967	0.0219	0.0191	0.2548	-0.0051	0.0128	0.6897	-0.0043	0.0083	0.6015	-0.0052	0.0125	0.6767	0.1315	0.3656
Volume of right amygdala	0133	NA	4(rs10870077, rs12132349, rs1927681, rs6466198)	73	0.0023	0.0082	0.7776	-0.0042	0.0076	0.5812	-0.01	0.0197	0.612	-0.0109	0.0127	0.3923	0.0023	0.0083	0.7777	-0.0111	0.0123	0.3696	0.4877	0.2754
Cortical surface area of the total left hemisphere	0648	NA	4(rs10870077, rs12132349, rs1927681, rs6466198)	73	-0.0018	0.0096	0.8529	-0.0017	0.0082	0.8335	0.0009	0.0221	0.9668	0.0011	0.0135	0.9366	-0.0018	0.0085	0.8312	-0.0007	0.0132	0.9549	0.8921	0.0405
Cortical surface area of the left banks superior temporal sulcus	0649	NA	4(rs10870077, rs12132349, rs1927681, rs6466198)	73	-0.0009	0.0099	0.925	-0.005	0.0086	0.5594	-0.0058	0.0229	0.8004	-0.0137	0.0139	0.3248	-0.0009	0.0085	0.9107	-0.0144	0.0135	0.2884	0.8136	0.0128
Cortical surface area of the left caudal anterior-cingulate cortex	0650	NA	4(rs10870077, rs12132349, rs1927681, rs6466198)	73	0.0065	0.0104	0.5341	0.0041	0.0089	0.6432	0.0184	0.0239	0.4443	0.0111	0.0142	0.434	0.0065	0.0085	0.4389	0.0109	0.0137	0.4263	0.5811	0.0023
Cortical surface area of the left caudal middle frontal gyrus	0651	NA	4(rs10870077, rs12132349, rs1927681, rs6466198)	73	-0.0131	0.0084	0.1191	-0.0092	0.0082	0.2621	-0.0079	0.0216	0.7138	-0.0259	0.0131	0.0491	-0.0132	0.0085	0.1177	-0.0263	0.0128	0.041	0.7913	0.0762
Cortical surface area of the left cuneus cortex	0652	NA	4(rs10870077, rs12132349, rs1927681, rs6466198)	73	0.0008	0.0098	0.931	0.0068	0.0085	0.4234	-0.0008	0.0227	0.9691	0.0051	0.0131	0.6945	0.0008	0.0085	0.9191	0.0043	0.013	0.7387	0.9324	0.0198
Cortical surface area of the left entorhinal cortex	0653	NA	4(rs10870077, rs12132349, rs1927681, rs6466198)	73	-0.0057	0.0084	0.498	-0.0058	0.0081	0.4729	-0.0119	0.0211	0.5754	-0.0079	0.0135	0.5557	-0.0058	0.0085	0.4944	-0.0078	0.0129	0.5457	0.7451	0.1202
Cortical surface area of the left fusiform gyrus	0654	NA	4(rs10870077, rs12132349, rs1927681, rs6466198)	73	0.012	0.0084	0.1529	0.0147	0.0076	0.0576	-0.0036	0.0201	0.8587	0.0139	0.0126	0.2701	0.012	0.0087	0.1704	0.0142	0.0119	0.231	0.39	0.2866
Cortical surface area of the left inferior parietal cortex	0655	NA	4(rs10870077, rs12132349, rs1927681, rs6466198)	73	-0.0025	0.0099	0.7949	-0.0013	0.0086	0.8769	0.0081	0.0227	0.721	0.0072	0.0132	0.5829	-0.0026	0.0085	0.7581	0.0072	0.0135	0.5911	0.6015	0.0175
Cortical surface area of the left inferior temporal gyrus	0656	NA	4(rs10870077, rs12132349, rs1927681, rs6466198)	73	-0.0026	0.0084	0.7535	-0.0065	0.008	0.4222	-0.0335	0.0195	0.0908	-0.0217	0.0127	0.0868	-0.0026	0.0085	0.7523	-0.0229	0.0135	0.0902	0.0833	0.3328
Cortical surface area of the left isthmus-cingulate cortex	0657	NA	4(rs10870077, rs12132349, rs1927681, rs6466198)	73	0.0024	0.0084	0.7685	0.0029	0.0074	0.695	-0.0076	0.0195	0.6981	-0.0113	0.0131	0.385	0.0025	0.0084	0.7709	-0.0115	0.0131	0.3813	0.5676	0.426
Cortical surface area of the left lateral occipital cortex	0658	NA	4(rs10870077, rs12132349, rs1927681, rs6466198)	73	0.0085	0.0084	0.3119	0.0073	0.007	0.3022	0.005	0.0192	0.7955	0.0202	0.0131	0.1224	0.0086	0.0084	0.309	0.0205	0.0127	0.1076	0.8397	0.5786
Cortical surface area of the left lateral orbital frontal cortex	0659	NA	4(rs10870077, rs12132349, rs1927681, rs6466198)	73	-0.0042	0.0084	0.613	-0.0089	0.0082	0.2819	0.0052	0.0217	0.8112	-0.0101	0.0137	0.461	-0.0043	0.0085	0.6112	-0.0113	0.0128	0.3789	0.6297	0.0631
Cortical surface area of the left lingual gyrus	0660	NA	4(rs10870077, rs12132349, rs1927681, rs6466198)	73	0.0024	0.0084	0.7765	0.0096	0.008	0.2306	0.0236	0.0207	0.2576	0.0092	0.0133	0.4901	0.0024	0.0085	0.7744	0.0093	0.013	0.4776	0.2576	0.1545
Cortical surface area of the left medial orbital frontal cortex	0661	NA	4(rs10870077, rs12132349, rs1927681, rs6466198)	73	0.0161	0.0084	0.0552	0.0104	0.0078	0.1911	0.0278	0.0199	0.1674	0.0107	0.0132	0.4201	0.0163	0.0085	0.0551	0.0103	0.0134	0.4449	0.5161	0.3197
Cortical surface area of the left middle temporal gyrus	0662	NA	4(rs10870077, rs12132349, rs1927681, rs6466198)	73	-0.005	0.0097	0.606	-0.0053	0.0084	0.5312	-0.0067	0.0224	0.7639	-0.0242	0.0138	0.0799	-0.0051	0.0085	0.5451	-0.0263	0.0139	0.0588	0.9317	0.0271
Cortical surface area of the left parahippocampal gyrus	0663	NA	4(rs10870077, rs12132349, rs1927681, rs6466198)	73	0.0171	0.0084	0.0418	0.0067	0.008	0.4031	0.0162	0.0206	0.0435	0.0222	0.0133	0.0948	0.0173	0.0084	0.0563	0.0217	0.0133	0.1012	0.9606	0.1995
Cortical surface area of the left paracentral lobule	0664	1(rs56167332)	4(rs10870077, rs12132349, rs1927681, rs6466198)	72	-0.004	0.0085	0.6367	-0.006	0.008	0.4542	-0.0081	0.0211	0.7016	-0.0054	0.0136	0.6911	-0.004	0.0085	0.635	-0.0032	0.0133	0.811	0.8289	0.1359
Cortical surface area of the left pars opercularis	0665	NA	4(rs10870077, rs12132349, rs1927681, rs6466198)	73	-0.0071	0.0098	0.4711	-0.0052	0.0084	0.5344	-0.0146	0.0025	0.5176	-0.0181	0.0136	0.1835	-0.0072	0.0085	0.4711	-0.0178	0.0137	0.1949	0.7091	0.0236
Cortical surface area of the left pars orbitalis	0666	NA	4(rs10870077, rs12132349, rs1927681, rs6466198)	73	-0.0121	0.0084	0.1475	-0.0121	0.0074	0.1062	0.0054	0.0193	0.7801	-0.0096	0.0132	0.4689	-0.0122	0.0085	0.1472	-0.0116	0.0141	0.4119	0.315	0.4447
Cortical surface area of the left pars triangularis cortex	0667	NA	4(rs10870077, rs12132349, rs1927681, rs6466198)	73	-0.0101	0.0084	0.2294	-0.0109	0.0078	0.1629	-0.0131	0.0204	0.5244	-0.0073	0.0127	0.5662	-0.0103	0.0085	0.2231	-0.0068	0.0126	0.5904	0.8723	0.2339
Cortical surface area of the left pericalcarine cortex	0668	NA	4(rs10870077, rs12132349, rs1927681, rs6466198)	73	-0.0082	0.0084	0.3286	-0.0011	0.0082	0.8868	-0.0026	0.0216	0.9028	0.011	0.0131	0.3995	-0.0083	0.0094	0.3816	0.016	0.0133	0.2289	0.775	0.0766
Cortical surface area of the left postcentral gyrus	0669	NA	4(rs10870077, rs12132349, rs1927681, rs6466198)	73	0.0074	0.0084	0.3775	0.0004	0.0076	0.9586	0.0053	0.0203	0.7935	-0.0009	0.0132	0.9462	0.0075	0.0084	0.3749	-0.0011	0.0137	0.9376	0.9091	0.2612
Cortical surface area of the left posterior-cingulate cortex	0670	NA	4(rs10870077, rs12132349, rs1927681, rs6466198)	73	-0.0022	0.0084	0.7929	-0.0048	0.0074	0.5191	0.0261	0.0195	0.1859	-0.0053	0.0129	0.6787	-0.0022	0.0084	0.7925	-0.007	0.0131	0.5922	0.1116	0.3405
Cortical surface area of the left precentral gyrus	0671	NA	4(rs10870077, rs12132349, rs1927681, rs6466198)	73	0.0026	0.0084	0.757	0.0012	0.0078	0.8697	0.013	0.0207	0.5301	0.0068	0.0132	0.6062	0.0026	0.0084	0.7556	0.0068	0.0138	0.6218	0.5759	0.1811
Cortical surface area of the left precuneus cortex	0672	NA	4(rs10870077, rs12132349, rs1927681, rs6466198)	73	-0.0024	0.0084	0.7706	0.0012	0.0076	0.8791	-0.0002	0.0201	0.9937	0.0049	0.0121	0.6851	-0.0025	0.0085	0.7698	0.0045	0.0123	0.7143	0.8995	0.296
Cortical surface area of the left rostral anterior cingulate cortex	0673	2(rs2274351, rs59418206）	4(rs10870077, rs12132349, rs1927681, rs6466198)	71	-0.0088	0.0085	0.2971	-0.0068	0.0078	0.3839	-0.0398	0.0194	0.0438	-0.0076	0.0123	0.5356	-0.0089	0.0085	0.2952	-0.0069	0.0131	0.6016	0.08	0.5318
Cortical surface area of the left rostral middle cingulate cortex	0674	NA	4(rs10870077, rs12132349, rs1927681, rs6466198)	73	-0.0055	0.0084	0.511	-0.0065	0.0077	0.398	0.0214	0.0201	0.2907	-0.0044	0.013	0.7332	-0.0055	0.0084	0.5097	-0.0047	0.0131	0.719	0.1406	0.2429
Cortical surface area of the left superior frontal gyrus	0675	NA	4(rs10870077, rs12132349, rs1927681, rs6466198)	73	-0.0073	0.0104	0.4816	-0.007	0.0093	0.4555	-0.0342	0.0237	0.1532	-0.0289	0.0131	0.0279	-0.0074	0.0085	0.3795	-0.0304	0.0134	0.023	0.2111	0.0023
Cortical surface area of the left superior parietal gyrus	0676	NA	4(rs10870077, rs12132349, rs1927681, rs6466198)	73	0.0017	0.0098	0.8567	0.0034	0.0084	0.6867	0.0366	0.0222	0.1032	0.0103	0.0132	0.4348	0.0018	0.0085	0.8312	0.0099	0.013	0.4448	0.085	0.0207
Cortical surface area of the left superior temporal gyrus	0677	NA	4(rs10870077, rs12132349, rs1927681, rs6466198)	73	-0.0013	0.0101	0.894	0.0014	0.0088	0.8706	-0.0161	0.0231	0.4871	-0.0152	0.0135	0.2588	-0.0013	0.0085	0.8717	-0.0172	0.0135	0.2031	0.4786	0.0084
Cortical surface area of the left supramarginal gyrus	0678	1(rs1182188)	4(rs10870077, rs12132349, rs1927681, rs6466198)	72	-0.005	0.0097	0.6061	-0.0077	0.0083	0.3546	-0.0024	0.0222	0.9117	-0.0162	0.0138	0.2403	-0.005	0.0085	0.5511	-0.016	0.0127	0.2059	0.8992	0.0379
Cortical surface area of the left frontal pole	0679	NA	4(rs10870077, rs12132349, rs1927681, rs6466198)	73	0.0008	0.0084	0.9161	-0.0007	0.0075	0.9262	-0.0189	0.2	0.3481	-0.0141	0.0126	0.2628	0.0009	0.0084	0.9162	-0.0142	0.0124	0.2515	0.2751	0.2839
Cortical surface area of the left transverse temporal cortex	0680	NA	4(rs10870077, rs12132349, rs1927681, rs6466198)	73	0.006	0.0084	0.4749	0.0066	0.0082	0.4238	-0.0126	0.0213	0.5557	0.0023	0.0123	0.8554	0.0061	0.0085	0.4735	0.0021	0.0126	0.8663	0.3343	0.0902
Cortical surface area of the left insula	0681	2(rs1182188, rs9271858)	4(rs10870077, rs12132349, rs1927681, rs6466198)	71	-0.0089	0.0085	0.2925	-0.011	0.0071	0.1292	0.0091	0.0192	0.6391	-0.0038	0.0132	0.7711	-0.0091	0.0086	0.2891	-0.0038	0.0133	0.7721	0.2987	0.5422
Cortical surface area of the total right hemisphere	0682	NA	4(rs10870077, rs12132349, rs1927681, rs6466198)	73	-0.0046	0.0099	0.6441	-0.0042	0.0085	0.6192	-0.0102	0.0229	0.657	-0.0042	0.0135	0.7518	-0.0046	0.0085	0.5817	-0.0048	0.0132	0.7147	0.786	0.0137
Cortical surface area of the right banks superior temporal sulcus	0683	NA	4(rs10870077, rs12132349, rs1927681, rs6466198)	73	-0.0031	0.0103	0.7611	-0.0037	0.0088	0.677	-0.0085	0.0237	0.7208	-0.0093	0.0132	0.4843	-0.0032	0.0085	0.7069	-0.0081	0.0135	0.5478	0.8017	0.0037
Cortical surface area of the right caudal anterior-cingulate cortex	0684	NA	4(rs10870077, rs12132349, rs1927681, rs6466198)	73	-0.0061	0.0084	0.4719	-0.0097	0.0074	0.1903	0.0271	0.0192	0.1625	0.0115	0.0182	0.3653	0.0061	0.0084	0.4715	0.0119	0.0133	0.3733	0.0589	0.627
Cortical surface area of the right caudal middle frontal gyrus	0685	NA	4(rs10870077, rs12132349, rs1927681, rs6466198)	73	0.0042	0.0105	0.6921	0.0012	0.009	0.8874	0.0012	0.0242	0.9588	-0.0001	0.0145	0.9971	0.0042	0.0085	0.6166	-0.0124	0.0145	0.39	0.8938	0.0013
Cortical surface area of the right cuneus cortex	0686	NA	4(rs10870077, rs12132349, rs1927681, rs6466198)	73	-0.0089	0.0092	0.3335	-0.0059	0.0079	0.4501	-0.0049	0.0212	0.8182	-0.0075	0.0132	0.5666	-0.009	0.0084	0.287	-0.0065	0.0131	0.6224	0.8334	0.1164
Cortical surface area of the right entorhinal cortex	0687	NA	4(rs10870077, rs12132349, rs1927681, rs6466198)	73	0.0022	0.0084	0.7864	5.03e-05	0.0076	0.9947	-0.0159	0.0199	0.4256	-0.0088	0.013	0.4964	0.0023	0.0084	0.7846	-0.0099	0.0124	0.4259	0.3118	0.3167
Cortical surface area of the right fusiform gyrus	0688	NA	4(rs10870077, rs12132349, rs1927681, rs6466198)	73	0.0112	0.0084	0.18	0.0104	0.0073	0.155	-0.0131	0.0192	0.4976	-0.0022	0.0127	0.8618	0.0114	0.0084	0.1779	-0.0022	0.0128	0.8611	0.1626	0.5318
Cortical surface area of the right inferior parietal cortex	0689	NA	4(rs10870077, rs12132349, rs1927681, rs6466198)	73	0.0026	0.0099	0.7932	-0.0036	0.0089	0.684	0.0044	0.0229	0.8463	-0.0019	0.0137	0.8887	0.0026	0.0085	0.7553	-0.0033	0.0137	0.8119	0.9288	0.014
Cortical surface area of the right inferior temporal gyrus	0690	NA	4(rs10870077, rs12132349, rs1927681, rs6466198)	73	-0.0085	0.0098	0.3856	-0.0093	0.0084	0.2732	-0.0315	0.0223	0.1626	-0.0198	0.0141	0.1595	-0.0086	0.0084	0.3106	-0.0201	0.0142	0.1582	0.2556	0.0238
Cortical surface area of the right isthmus-cingulate cortex	0691	NA	4(rs10870077, rs12132349, rs1927681, rs6466198)	73	-0.0075	0.0084	0.3701	-0.0076	0.0072	0.2893	0.0042	0.0192	0.8264	-0.007	0.0131	0.5948	-0.0076	0.0084	0.3701	-0.0069	0.0134	0.6022	0.498	0.6181
Cortical surface area of the right lateral occipital cortex	0692	NA	4(rs10870077, rs12132349, rs1927681, rs6466198)	73	0.0047	0.0084	0.5743	0.0047	0.0082	0.568	0.0092	0.0219	0.674	0.0117	0.0133	0.38	0.0048	0.0085	0.5709	0.0157	0.0123	0.202	0.8185	0.0513
Cortical surface area of the right lateral orbital frontal cortex	0693	NA	4(rs10870077, rs12132349, rs1927681, rs6466198)	73	0.0043	0.0084	0.6059	0.0021	0.007	0.762	-0.0044	0.0192	0.8184	0.0077	0.0126	0.5428	0.0044	0.0085	0.6042	0.0078	0.0126	0.5377	0.6134	0.5979
Cortical surface area of the right lingual gyrus	0694	NA	4(rs10870077, rs12132349, rs1927681, rs6466198)	73	0.0011	0.0084	0.8966	0.0065	0.0077	0.4041	0.0176	0.0205	0.3932	0.018	0.0132	0.0172	0.0011	0.0084	0.896	0.0182	0.0127	0.1528	0.3731	0.2
Cortical surface area of the right medial orbital frontal cortex	0695	NA	4(rs10870077, rs12132349, rs1927681, rs6466198)	73	0.0005	0.0084	0.9529	-0.0011	0.0074	0.8725	-0.0183	0.0194	0.3479	-0.0079	0.0127	0.5358	0.0005	0.0085	0.9295	-0.0091	0.0127	0.4736	0.2841	0.4218
Cortical surface area of the right middle temporal gyrus	0696	NA	4(rs10870077, rs12132349, rs1927681, rs6466198)	73	-0.0122	0.0102	0.2325	-0.0129	0.0088	0.1486	-0.0175	0.0236	0.4603	-0.0102	0.0133	0.4399	-0.0124	0.0085	0.1441	-0.0098	0.0132	0.4602	0.8046	0.0046
Cortical surface area of the right parahippocampal gyrus	0697	NA	4(rs10870077, rs12132349, rs1927681, rs6466198)	73	0.0089	0.0084	0.2863	0.0065	0.0078	0.4011	-0.0017	0.0206	0.9311	0.0013	0.0131	0.9207	0.0091	0.0085	0.3175	0.0018	0.0135	0.8907	0.5632	0.1982
Cortical surface area of the right paracentral lobule	0698	NA	4(rs10870077, rs12132349, rs1927681, rs6466198)	73	-0.0111	84	0.1851	-0.0092	0.0073	0.2107	-0.0161	0.0192	0.4067	-0.0094	0.0128	0.4626	-0.0113	0.0084	0.1831	-0.0094	0.0134	0.483	0.7778	0.5393
Cortical surface area of the right pars opercularis	0699	NA	4(rs10870077, rs12132349, rs1927681, rs6466198)	73	-0.0141	0.0104	0.1778	-0.0093	0.0092	0.3175	-0.0374	0.0238	0.1214	-0.0179	0.0132	0.1765	-0.0142	0.0085	0.093	-0.0118	0.0137	0.3865	0.2808	0.0019
Cortical surface area of the right pars orbitalis	0700	NA	4(rs10870077, rs12132349, rs1927681, rs6466198)	73	-0.0117	0.0084	0.1617	-0.0062	0.0075	0.4141	-0.0195	0.0199	0.3317	-0.0109	0.0131	0.4035	-0.0119	0.0085	0.1591	-0.0109	0.0129	0.3973	0.6685	0.3357
Cortical surface area of the right pars triangularis	0701	NA	4(rs10870077, rs12132349, rs1927681, rs6466198)	73	-0.0159	0.0084	0.0587	-0.0136	0.0081	0.0978	-0.0169	0.0218	0.4399	-0.0132	0.0134	0.3252	-0.0161	0.0094	0.0931	-0.0132	0.0138	0.3379	0.9585	0.0622
Cortical surface area of the right pericalcarine cortex	0702	NA	4(rs10870077, rs12132349, rs1927681, rs6466198)	73	0.0004	0.0095	0.9618	0.004	0.0083	0.6281	0.0181	0.0219	0.4098	0.0077	0.013	0.5535	0.0004	0.0084	0.9566	0.0131	0.0138	0.3411	0.3717	0.0456
Cortical surface area of the right postcentral gyrus	0703	NA	4(rs10870077, rs12132349, rs1927681, rs6466198)	73	-0.0005	0.0084	0.9481	0.0008	0.0081	0.9212	-0.0056	0.0215	0.7956	0.0002	0.0137	0.9872	-0.0005	0.0084	0.9478	0.0045	0.0136	0.7377	0.7949	0.0789
Cortical surface area of the right posterior-cingulate cortex	0704	NA	4(rs10870077, rs12132349, rs1927681, rs6466198)	73	-0.0029	0.0097	0.7593	-0.014	0.0086	0.1039	0.0342	0.0219	0.1225	0.0093	0.0128	0.4685	-0.003	0.0084	0.7231	0.0091	0.0128	0.4784	0.0628	0.0266
Cortical surface area of the right precentral gyrus	0705	NA	4(rs10870077, rs12132349, rs1927681, rs6466198)	73	0.0095	0.0105	0.3654	0.0039	0.0092	0.6696	0.0273	0.024	0.2587	0.0107	0.0153	0.4827	0.0096	0.0085	0.2558	0.0108	0.0153	0.4781	0.4112	0.0017
Cortical surface area of the right precuneus cortex	0706	NA	4(rs10870077, rs12132349, rs1927681, rs6466198)	73	-0.0009	0.0098	0.9197	0.0059	0.0088	0.5069	-0.012	0.0225	0.5944	-0.011	0.013	0.3984	-0.001	0.0085	0.9062	-0.0111	0.0128	0.3876	0.5868	0.0235
Cortical surface area of the right rostral anterior cingulate cortex	0707	NA	4(rs10870077, rs12132349, rs1927681, rs6466198)	73	0.0208	0.0084	0.0135	0.0153	0.0078	0.0539	0.0431	0.0192	0.0281	0.0242	0.0131	0.0651	0.0209	0.0085	0.0135	0.0242	0.0133	0.0699	0.2009	0.6114
Cortical surface area of the right rostral middle cingulate cortex	0708	NA	4(rs10870077, rs12132349, rs1927681, rs6466198)	73	-0.015	0.0084	0.0736	-0.0126	0.0078	0.1106	-0.0067	0.0202	0.7395	-0.0115	0.0129	0.3738	-0.0151	0.0084	0.0745	-0.0121	0.0134	0.368	0.6474	0.2859
Cortical surface area of the right superior frontal gyrus	0709	1(rs36070529)	4(rs10870077, rs12132349, rs1927681, rs6466198)	72	-0.0024	0.0084	0.7729	-0.0013	0.0083	0.8711	-0.0182	0.021	0.3889	-0.0079	0.0135	0.5571	-0.0024	0.0085	0.7723	-0.0085	0.0141	0.5416	0.4062	0.1366
Cortical surface area of the right superior parietal gyrus	0710	NA	4(rs10870077, rs12132349, rs1927681, rs6466198)	73	0.0023	0.0084	0.7843	0.0025	0.0072	0.7209	0.0207	0.0193	0.2875	0.0096	0.0131	0.4637	0.0023	0.0085	0.7829	0.0099	0.0129	0.4448	0.293	0.4439
Cortical surface area of the right superior temporal gyrus	0711	NA	4(rs10870077, rs12132349, rs1927681, rs6466198)	73	-0.0028	0.0084	0.7362	4.4e-05	0.0076	0.9954	-0.0329	0.0202	0.1074	0.0006	0.0128	0.9573	-0.0028	0.0084	0.7356	0.0009	0.0134	0.9453	0.1018	0.2092
Cortical surface area of the right supramarginal gyrus	0712	NA	4(rs10870077, rs12132349, rs1927681, rs6466198)	73	-0.0053	0.0084	0.5298	-0.0025	0.008	0.7568	-0.0245	0.0214	0.2563	0.0059	0.0133	0.6538	-0.0053	0.0084	0.5277	0.0078	0.0135	0.5646	0.3215	0.0819
Cortical surface area of the right frontal pole	0713	NA	4(rs10870077, rs12132349, rs1927681, rs6466198)	73	-0.014	0.0084	0.0963	-0.0113	0.0075	0.1367	-0.0247	0.0195	0.2112	-0.0134	0.0126	0.2878	-0.0141	0.0084	0.0966	-0.0128	0.0127	0.3145	0.5449	0.412
Cortical surface area of the right transverse temporal cortex	0714	NA	4(rs10870077, rs12132349, rs1927681, rs6466198)	73	-0.0052	0.0084	0.5347	0.0028	0.0078	0.7175	-0.0031	0.0202	0.1322	-0.0048	0.0128	0.7045	-0.0052	0.0084	0.5327	-0.0048	0.0132	0.716	0.1641	0.2321
Cortical surface area of the right insula	0715	1(rs1182188)	4(rs10870077, rs12132349, rs1927681, rs6466198)	72	-0.0281	0.0084	0.0009	-0.0263	0.0075	0.0008	-0.0022	0.0197	0.9087	-0.0158	0.0134	0.2396	-0.0285	0.0085	0.0008	-0.0156	0.0131	0.2338	0.151	0.3119
Thickness of the left total hemisphere	1020	1(rs1297256)	4(rs10870077, rs12132349, rs1927681, rs6466198)	72	0.0078	0.0084	0.351	0.0054	0.0083	0.5171	-0.0023	0.022	0.9168	0.0261	0.0132	0.0484	0.008	0.0085	0.3474	0.0278	0.0135	0.0395	0.6082	0.0439
Thickness of the left banks superior temporal sulcus	1021	NA	4(rs10870077, rs12132349, rs1927681, rs6466198)	73	0.0155	0.0084	0.0648	0.0106	0.0077	0.1747	0.0091	0.0206	0.6599	0.0063	0.0129	0.627	0.0156	0.0084	0.0643	0.0064	0.0129	0.6221	0.7314	0.1929
Thickness of the left caudal anterior-cingulate cortex	1022	NA	4(rs10870077, rs12132349, rs1927681, rs6466198)	73	0.0132	0.0084	0.1161	0.012	0.0079	0.1358	0.0348	0.0213	0.1064	0.0171	0.0136	0.2121	0.0133	0.0084	0.1169	0.0174	0.0133	0.1919	0.2626	0.0853
Thickness of the left caudal middle frontal gyrus	1023	NA	4(rs10870077, rs12132349, rs1927681, rs6466198)	73	0.0139	0.0084	0.0971	0.0067	0.0082	0.4186	0.0022	0.0217	0.9187	0.0166	0.0132	0.2098	0.014	0.0094	0.1407	0.0173	0.0136	0.202	0.5504	0.0616
Thickness of the left cuneus cortex	1024	1(rs1297256)	4(rs10870077, rs12132349, rs1927681, rs6466198)	72	0.0036	0.0092	0.6911	0.0004	0.0079	0.9616	-0.013	0.0209	0.5364	0.0036	0.0136	0.7872	0.0037	0.0085	0.6636	0.0029	0.0133	0.8284	0.3785	0.1344
Thickness of the left entorhinal cortex	1025	NA	4(rs10870077, rs12132349, rs1927681, rs6466198)	73	-0.001	0.0084	0.9015	-0.006	0.0079	0.4534	0.0084	0.0211	0.6905	-0.0009	0.0129	0.9401	-0.001	0.0085	0.9012	-0.0004	0.0128	0.9756	0.6191	0.1182
Thickness of the left fusiform gyrus	1026	NA	4(rs10870077, rs12132349, rs1927681, rs6466198)	73	0.0027	0.0103	0.792	0.0019	0.0088	0.8289	-0.0011	0.0237	0.9612	0.0124	0.0138	0.3689	0.0027	0.0085	0.7439	0.0125	0.0134	0.3541	0.8563	0.0034
Thickness of the left inferior parietal cortex	1027	1(rs1297256)	4(rs10870077, rs12132349, rs1927681, rs6466198)	72	0.0041	0.0096	0.6738	0.0023	0.0085	0.7892	0.0021	0.0221	0.9248	0.0143	0.0135	0.2883	0.0041	0.0085	0.631	0.0193	0.0143	0.1762	0.9211	0.0422
Thickness of the left inferior temporal gyrus	1028	NA	4(rs10870077, rs12132349, rs1927681, rs6466198)	73	-0.0026	0.0084	0.7551	-0.001	0.0076	0.8889	0.0177	0.0197	0.3718	0.008	0.013	0.5386	-0.0026	0.0084	0.7534	0.0084	0.0131	0.5183	0.255	0.3433
Thickness of the left isthmus-cingulate cortex	1029	NA	4(rs10870077, rs12132349, rs1927681, rs6466198)	73	-0.0001	0.0084	0.9844	0.0055	0.0075	0.4589	-0.0156	0.0197	0.4305	0.0074	0.0134	0.5818	-0.0002	0.0084	0.9846	0.0071	0.0129	0.5822	0.3858	0.3593
Thickness of the left lateral occipital cortex	1030	1(rs1297256)	4(rs10870077, rs12132349, rs1927681, rs6466198)	72	0.0065	0.0084	0.4407	0.0055	0.0079	0.4867	0.017	0.01981	0.393	0.0166	0.0129	0.1973	0.0065	0.0085	0.4402	0.0174	0.0135	0.197	0.557	0.3635
Thickness of the left lateral orbital frontal cortex	1031	1(rs1297256)	4(rs10870077, rs12132349, rs1927681, rs6466198)	72	0.0142	0.0099	0.1517	0.0092	0.0085	0.2795	-0.0121	0.0224	0.591	0.0264	0.013	0.0418	0.0145	0.0085	0.0887	0.0281	0.0136	0.0394	0.1955	0.0194
Thickness of the left lingual gyrus	1032	NA	4(rs10870077, rs12132349, rs1927681, rs6466198)	73	-0.0118	0.0084	0.1584	-0.0067	0.0078	0.3968	-0.0037	0.021	0.86	-0.0079	0.0129	0.5385	-0.0119	0.0084	0.1606	-0.0081	0.0131	0.5392	0.6678	0.138
Thickness of the left medial orbital frontal cortex	1033	NA	4(rs10870077, rs12132349, rs1927681, rs6466198)	73	-0.0043	0.0084	0.6086	-0.0001	0.0076	0.9846	-0.0043	0.0202	0.8299	0.0044	0.0125	0.7245	-0.0043	0.0088	0.6243	0.0045	0.0129	0.7262	0.9976	0.2755
Thickness of the left middle temporal gyrus	1034	1(rs1297256)	4(rs10870077, rs12132349, rs1927681, rs6466198)	72	0.0076	0.0084	0.3661	0.0073	0.0075	0.3362	0.0269	0.0197	0.1771	0.0152	0.0134	0.2558	0.0077	0.0085	0.3628	0.0159	0.0135	0.2392	0.281	0.3538
Thickness of the left parahippocampal gyrus	1035	NA	4(rs10870077, rs12132349, rs1927681, rs6466198)	73	0.0064	0.0084	0.4425	0.0088	0.0075	0.2414	-0.0013	0.0201	0.9482	0.0044	0.0128	0.7318	0.0065	0.0084	0.4398	0.0045	0.0126	0.7233	0.6686	0.2963
Thickness of the left paracentral lobule	1036	1(rs2836883)	4(rs10870077, rs12132349, rs1927681, rs6466198)	72	0.0013	0.0086	0.8731	0.0005	0.0083	0.9531	-0.0059	0.0225	0.7911	0.0019	0.0134	0.8842	0.0014	0.0086	0.8712	0.0019	0.014	0.8871	0.7178	0.0578
Thickness of the left pars opercularis	1037	NA	4(rs10870077, rs12132349, rs1927681, rs6466198)	73	-0.0053	0.0084	0.5292	-0.0048	0.008	0.5459	-0.0317	0.0211	0.138	0.0017	0.0134	0.8964	-0.0054	0.0085	0.5251	0.0028	0.0131	0.8299	0.1687	0.0904
Thickness of the left pars orbitalis	1038	NA	4(rs10870077, rs12132349, rs1927681, rs6466198)	73	0.013	0.0099	0.191	0.0098	0.0085	0.2563	-0.0143	0.0226	0.5272	0.0119	0.0127	0.3481	0.0131	0.0085	0.1215	0.0123	0.0131	0.3467	0.1823	0.0144
Thickness of the left pars triangularis	1039	NA	4(rs10870077, rs12132349, rs1927681, rs6466198)	73	0.0091	0.0107	0.3946	0.0069	0.0091	0.4473	-0.012	0.0244	0.6242	0.0231	0.014	0.099	0.0093	0.0085	0.2739	0.0256	0.014	0.0675	0.3396	0.0007
Thickness of the left pericalcarine cortex	1040	NA	4(rs10870077, rs12132349, rs1927681, rs6466198)	73	-0.0112	0,0084	0.1807	-0.0081	0.0084	0.3375	-0.0121	0.0217	0.5786	0.0044	0.0138	0.75	-0.0114	0.0084	0.1779	0.0044	0.0134	0.7395	0.9645	0.0658
Thickness of the left postcentral gyrus	1041	1(rs1297256 )	4(rs10870077, rs12132349, rs1927681, rs6466198)	72	0.0145	0.0086	0.08607	0.0129	0.008	0.1119	0.0005	0.0216	0.9796	0.0295	0.0133	0.0297	0.0146	0.0085	0.0867	0.0295	0.0137	0.0313	0.4734	0.0742
Thickness of the left posterior-cingulate cortex	1042	NA	4(rs10870077, rs12132349, rs1927681, rs6466198)	73	0.0013	0.0084	0.8764	0.0035	0.0079	0.6596	-0.0206	0.0212	0.3348	0.0015	0.0133	0.9071	0.0013	0.0085	0.8757	0.0001	0.0132	0.9961	0.2546	0.0948
Thickness of the left precentral gyrus	1043	NA	4(rs10870077, rs12132349, rs1927681, rs6466198)	73	0.0045	0.0096	0.6356	0.0017	0.0083	0.8295	-0.0037	0.0221	0.866	0.0165	0.0134	0.2189	0.0046	0.0085	0.5864	0.0178	0.0131	0.1726	0.6774	0.0442
Thickness of the left precuneus cortex	1044	2(rs1182188,rs1297256)	4(rs10870077, rs12132349, rs1927681, rs6466198)	71	0.0102	0.01	0.3062	0.0073	0.0088	0.4093	0.0145	0.0227	0.5253	0.006	0.0135	0.6578	0.0103	0.0086	0.2266	0.0119	0.014	0.3956	0.8338	0.0192
Thickness of the left rostral anterior cingulate cortex	1045	1(rs1297256)	4(rs10870077, rs12132349, rs1927681, rs6466198)	72	0.0094	0.0084	0.2652	0.0053	0.0078	0.497	0.0202	0.0208	0.3352	0.0051	0.0128	0.6884	0.0095	0.0085	0.2641	0.0044	0.0132	0.7342	0.5662	0.1665
Thickness of the left rostral middle cingulate cortex	1046	NA	4(rs10870077, rs12132349, rs1927681, rs6466198)	73	-0.0001	0.0102	0.9862	-0.0011	0.0088	0.8962	-0.0184	0.0234	0.4332	0.0087	0.0135	0.5209	-0.0001	0.0085	0.9832	0.0104	0.0135	0.4385	0.3882	0.0048
Thickness of the left superior frontal gyrus	1047	NA	4(rs10870077, rs12132349, rs1927681, rs6466198)	73	-0.0046	0.0084	0.5802	-0.0048	0.0081	0.5541	0.0181	0.0214	0.4024	0.0084	0.0128	0.5108	-0.0047	0.0085	0.5774	0.0138	0.0084	0.5802	0.2427	0.0723
Thickness of the left superior parietal gyrus	1048	1(rs1182188)	4(rs10870077, rs12132349, rs1927681, rs6466198)	72	0.0069	0.0099	0.4862	0.0044	0.0087	0.6113	0.0054	0.0227	0.8128	0.0109	0.0145	0.4502	0.0069	0.0085	0.4148	0.0118	0.0142	0.4068	0.941	0.0196
Thickness of the left superior temporal gyrus	1049	1(rs1297256)	4(rs10870077, rs12132349, rs1927681, rs6466198)	72	0.0203	0.0085	0.0016	0.0183	0.008	0.0255	0.0066	0.0209	0.7527	0.0215	0.0141	0.126	0.0205	0.0085	0.0158	0.0241	0.0134	0.0725	0.4667	0.1519
Thickness of the left supramarginal gyrus	1050	1(rs1297256)	4(rs10870077, rs12132349, rs1927681, rs6466198)	72	0.0112	0.0085	0.1833	0.009	0.0079	0.2611	-0.0128	0.0204	0.5329	0.0014	0.0134	0.9138	0.0113	0.0085	0.1833	0.0012	0.0138	0.9306	0.1938	0.1981
Thickness of the left frontal pole	1051	NA	4(rs10870077, rs12132349, rs1927681, rs6466198)	73	-0.0044	0.0084	0.5934	-0.0028	0.0075	0.711	0.0198	0.0197	0.3191	0.0041	0.0135	0.7624	-0.0045	0.0085	0.5922	0.0045	0.0133	0.7342	0.1754	0.3187
Thickness of the left transverse temporal cortex	1052	NA	4(rs10870077, rs12132349, rs1927681, rs6466198)	73	0.0004	0.0102	0.9683	-0.0005	0.0088	0.953	-0.0142	0.0234	0.5457	-0.0007	0.0127	0.9559	0.0041	0.0085	0.9616	0.0004	0.0139	0.9785	0.4896	0.0056
Thickness of the left insula	1053	1(rs2274351)	4(rs10870077, rs12132349, rs1927681, rs6466198)	72	-0.0015	0.0112	0.89	-0.0065	0.0097	0.5055	-0.0176	0.0257	0.4947	-0.0003	0.0135	0.9827	-0.0015	0.0085	0.8535	-0.0006	0.0135	0.9631	0.4886	7.73e-05
Thickness of the right total hemisphere	1054	1(rs1297256)	4(rs10870077, rs12132349, rs1927681, rs6466198)	72	0.008	0.0096	0.4049	0.0066	0.0039	0.6372	-0.0026	0.022	0.9062	0.0119	0.0125	0.3424	0.008	0.0085	0.3425	0.0157	0.0137	0.2527	0.5924	0.0475
Thickness of the right banks superior temporal sulcus	1055	NA	4(rs10870077, rs12132349, rs1927681, rs6466198)	73	0.0205	0.0084	0.0147	0.0153	0.0073	0.039	0.0372	0.0192	0.0568	0.0281	0.0136	0.04	0.0205	0.0084	0.0153	0.0292	0.0134	0.0304	0.3372	0.5156
Thickness of the right caudal anterior-cingulate cortex	1056	NA	4(rs10870077, rs12132349, rs1927681, rs6466198)	73	-0.0036	0.0084	0.6679	-0.0015	0.0063	0.8082	0.0034	0.0192	0.8566	0.0065	0.0132	0.6199	-0.0036	0.0084	0.6682	0.0066	0.0124	0.5918	0.6827	0.9067
Thickness of the right caudal middle frontal gyrus	1057	2(rs2274351,rs61893460)	4(rs10870077, rs12132349, rs1927681, rs6466198)	71	0.0022	0.0085	0.7937	-0.0017	0.008	0.8292	0.0032	0.0218	0.88	0.0177	0.0137	0.1967	0.0022	0.0085	0.7931	0.0178	0.0139	0.2	0.9592	0.1407
Thickness of the right cuneus cortex	1058	NA	4(rs10870077, rs12132349, rs1927681, rs6466198)	73	-0.0042	0.0084	0.619	-0.0012	0.0079	0.8723	-0.0185	0.0214	0.3906	-0.0069	0.0126	0.5799	-0.0042	0.0084	0.6174	-0.0085	0.0133	0.5232	0.4597	0.0874
Thickness of the right entorhinal cortex	1059	NA	4(rs10870077, rs12132349, rs1927681, rs6466198)	73	0.0045	0.0098	0.6443	-6.8e-06	0.0086	0.9993	0.0025	0.0227	0.9099	0.0189	0.0135	0.1602	0.0046	0.0085	0.5848	0.0264	0.0142	0.064	0.923	0.0175
Thickness of the right fusiform gyrus	1060	NA	4(rs10870077, rs12132349, rs1927681, rs6466198)	73	0.0033	0.0102	0.7442	-0.0035	0.008	0.6954	0.0122	0.0236	0.6067	0.0066	0.0133	0.6173	0.0033	0.0085	0.6897	0.0056	0.0138	0.6816	0.6778	0.0044
Thickness of the right inferior parietal cortex	1061	NA	4(rs10870077, rs12132349, rs1927681, rs6466198)	73	0.0069	0.0103	0.4996	0.0041	0.009	0.6548	0.0185	0.0237	0.4384	0.0143	0.0139	0.3028	0.0071	0.0085	0.4052	0.0204	0.014	0.1447	0.5911	0.0033
Thickness of the right inferior temporal gyrus	1062	NA	4(rs10870077, rs12132349, rs1927681, rs6466198)	73	0.0041	0.0084	0.6215	-0.0003	0.0081	0.9638	0.0211	0.0209	0.3177	0.0131	0.0136	0.3328	0.0042	0.0085	0.6192	0.0134	0.0135	0.3208	0.3718	0.1331
Thickness of the right isthmus-cingulate cortex	1063	1(rs9271255)	4(rs10870077, rs12132349, rs1927681, rs6466198)	72	0.0145	0.0084	0.0841	0.0141	0.0084	0.0984	-0.0475	0.0194	0.0167	-0.0061	0.0132	0.6479	0.0146	0.0085	0.0843	-0.0092	0.013	0.479	0.0612	0.138
Thickness of the right lateral occipital cortex	1064	1(rs13136827)	4(rs10870077, rs12132349, rs1927681, rs6466198)	72	0.0043	0.0084	0.6061	0.0051	0.0082	0.5317	0.0133	0.0214	0.5354	-0.0081	0.0128	0.5263	0.0044	0.0085	0.604	-0.0078	0.0132	0.5543	0.6416	0.0892
Thickness of the right lateral orbital frontal cortex	1065	NA	4(rs10870077, rs12132349, rs1927681, rs6466198)	73	-0.0067	0.0084	0.4253	-0.008	0.008	0.3203	-0.0186	0.0214	0.3889	-0.0103	0.0132	0.4326	-0.0068	0.0085	0.4219	-0.0109	0.0125	0.3825	0.5392	0.0831
Thickness of the right lingual gyrus	1066	NA	4(rs10870077, rs12132349, rs1927681, rs6466198)	73	-0.0079	0.0084	0.3444	-0.0077	0.0081	0.3389	-0.012	0.0217	0.5829	-0.0043	0.0133	0.7436	-0.0081	0.0084	0.339	-0.0043	0.0121	0.7199	0.8367	0.0643
Thickness of the right medial orbital frontal cortex	1067	1(rs1297256)	4(rs10870077, rs12132349, rs1927681, rs6466198)	72	0.0006	0.0084	0.9407	0.0007	0.008	0.9249	-0.0145	0.0212	0.4972	-0.0108	0.0131	0.4087	0.0006	0.0085	0.94	-0.0129	0.0136	0.3452	0.4305	0.1063
Thickness of the right middle temporal gyrus	1068	NA	4(rs10870077, rs12132349, rs1927681, rs6466198)	73	0.0071	0.0088	0.9364	-0.0015	0.0076	0.8384	0.0053	0.0204	0.7955	-0.0019	0.013	0.8797	0.0071	0.0085	0.9332	-0.0023	0.0129	0.857	0.8028	0.238
Thickness of the right parahippocampal gyrus	1069	NA	4(rs10870077, rs12132349, rs1927681, rs6466198)	73	0.0027	0.0084	0.7451	0.0023	0.0074	0.7481	-0.0107	0.0194	0.5811	0.0023	0.0126	0.8514	0.0027	0.0084	0.7441	0.0022	0.013	0.8637	0.4418	0.4489
Thickness of the right paracentral lobule	1070	NA	4(rs10870077, rs12132349, rs1927681, rs6466198)	73	0.0025	0.0084	0.7607	-0.0005	0.0083	0.9458	-0.0213	0.0215	0.3241	-0.0021	0.0127	0.8718	0.0026	0.0085	0.7603	-0.0021	0.0084	0.7607	0.2203	0.0645
Thickness of the right pars opercularis	1071	NA	4(rs10870077, rs12132349, rs1927681, rs6466198)	73	0.0031	0.011	0.7806	0.0001	0.0095	0.991	0.0055	0.0254	0.8287	0.0107	0.0139	0.4442	0.0032	0.0085	0.7112	0.0103	0.0144	0.4741	0.9152	0.00012
Thickness of the right pars orbitalis	1072	NA	4(rs10870077, rs12132349, rs1927681, rs6466198)	73	-0.0008	0.0084	0.9233	-0.0018	0.0083	0.8217	-0.0067	0.0213	0.7518	0.0033	0.0136	0.8094	-0.0008	0.0085	0.9231	0.0015	0.0133	0.9054	0.7567	0.0995
Thickness of the right pars triangularis	1073	2(rs2836883,rs4976646)	4(rs10870077, rs12132349, rs1927681, rs6466198)	71	0.0118	0.0098	0.2283	0.0093	0.0085	0.2786	0.0201	0.0227	0.3812	0.02301	0.0137	0.0941	0.012	0.0087	0.1687	0.0231	0.0139	0.0956	0.6896	0.0485
Thickness of the right pericalcarine cortex	1074	NA	4(rs10870077, rs12132349, rs1927681, rs6466198)	73	-0.0103	0.0084	0.2194	-0.0071	0.0081	0.3814	-0.0159	0.0212	0.4537	-0.0104	0.013	0.4238	-0.0105	0.0085	0.2148	-0.0103	0.0128	0.4229	0.7686	0.1195
Thickness of the right postcentral gyrus	1075	1(rs1297256)	4(rs10870077, rs12132349, rs1927681, rs6466198)	72	0.0109	0.0085	0.1952	0.0102	0.0078	0.1939	-0.0099	0.0207	0.6338	0.0094	0.0135	0.4856	0.0111	0.0085	0.1931	0.0097	0.0129	0.4517	0.2659	0.1589
Thickness of the right posterior-cingulate cortex	1076	NA	4(rs10870077, rs12132349, rs1927681, rs6466198)	73	-0.0028	0.01	0.7752	-0.0032	0.0086	0.7097	-0.0367	0.0226	0.1086	-0.0162	0.0127	0.2033	-0.0029	0.0085	0.7311	-0.0182	0.013	0.1623	0.1	0.0119
Thickness of the right precentral gyrus	1077	NA	4(rs10870077, rs12132349, rs1927681, rs6466198)	73	0.0059	0.0084	0.4822	0.0036	0.0083	0.663	0.0011	0.0218	0.9564	0.0178	0.0133	0.1837	0.006	0.0085	0.4773	0.0205	0.0131	0.1182	0.8109	0.05892
Thickness of the right precuneus cortex	1078	2(rs1182188,rs1297256)	4(rs10870077, rs12132349, rs1927681, rs6466198)	71	0.0109	0.0085	0.1991	0.0062	0.008	0.4377	0.0084	0.0211	0.6935	0.0146	0.0138	0.2894	0.011	0.0086	0.1981	0.0116	0.0131	0.2346	0.8935	0.1272
Thickness of the right rostral anterior cingulate cortex	1079	NA	4(rs10870077, rs12132349, rs1927681, rs6466198)	73	0.0115	0.0084	0.1701	0.0106	0.0077	0.1742	-0.0065	0.02	0.747	0.0142	0.0128	0.2679	0.0116	0.0084	0.1703	0.0146	0.0133	0.2736	0.3208	0.2807
Thickness of the right rostral middle cingulate cortex	1080	NA	4(rs10870077, rs12132349, rs1927681, rs6466198)	73	-0.0028	0.0102	0.7779	-0.0057	0.0087	0.5137	-0.0211	0.0233	0.3671	-0.0024	0.0134	0.8565	-0.0029	0.0085	0.7314	-0.0005	0.0131	0.9656	0.3858	0.0063
Thickness of the right superior frontal gyrus	1081	NA	4(rs10870077, rs12132349, rs1927681, rs6466198)	73	-0.0018	0.0084	0.8274	-0.0054	0.0083	0.5124	0.008	0.0213	0.7071	0.0099	0.0133	0.4571	-0.0018	0.0085	0.8262	0.0106	0.0129	0.4119	0.6079	0.1007
Thickness of the right superior parietal gyrus	1082	1(rs1182188)	4(rs10870077, rs12132349, rs1927681, rs6466198)	72	0.0089	0.0085	0.2902	0.008	0.008	0.3176	0.0106	0.0211	0.6184	0.0012	0.0134	0.9281	0.0091	0.0085	0.2885	0.0019	0.0132	0.8812	0.9323	0.1329
Thickness of the right superior temporal gyrus	1083	NA	4(rs10870077, rs12132349, rs1927681, rs6466198)	73	0.0215	0.0085	0.0103	0.0166	0.0077	0.0343	0.0185	0.0207	0.3743	0.0197	0.0136	0.1457	0.0218	0.0085	0.0101	0.0194	0.0139	0.1631	0.8701	0.1878
Thickness of the right supramarginal gyrus	1084	NA	4(rs10870077, rs12132349, rs1927681, rs6466198)	73	0.0085	0.0104	0.4127	0.0061	0.0089	0.499	0.0118	0.0239	0.6209	0.0158	0.0138	0.2531	0.0087	0.0085	0.3056	0.0191	0.0134	0.1545	0.8761	0.0025
Thickness of the right frontal pole	1085	NA	4(rs10870077, rs12132349, rs1927681, rs6466198)	73	0.0016	0.0084	0.8414	0.0007	0.0075	0.9208	0.0023	0.0202	0.9073	-0.002	0.0129	0.8751	0.0017	0.0084	0.8413	-0.0021	0.013	0.8713	0.9703	0.2815
Thickness of the right transverse temporal cortex	1086	NA	4(rs10870077, rs12132349, rs1927681, rs6466198)	73	0.0052	0.0109	0.6346	0.0055	0.0094	0.5582	0.0035	0.0251	0.8877	0.0178	0.0136	0.1901	0.0053	0.0085	0.5321	0.0187	0.014	0.1811	0.9427	0.0002
Thickness of the right insula	1087	NA	4(rs10870077, rs12132349, rs1927681, rs6466198)	73	0.0041	0.0096	0.6674	0.0043	0.0083	0.6041	-0.0098	0.0222	0.6599	-0.0097	0.0133	0.4631	0.0042	0.0085	0.621	-0.0099	0.0128	0.4374	0.4863	0.0346

## Sheet: Table S7
Supplementary Table 7: IVW derived p-value from causal estimates of CD and UC on brain volume
	CD		UC
Peripheral cortical grey matter	0.2639	0.2754	0.601	0.5666
Grey matter	0.6783	0.885	0.2215	0.1856
White matter	0.7073	0.7831	0.2863	0.2488
Brain	0.8906	0.7913	0.1749	0.1395
	Normalised	Unnormalised	Normalised	Unnormalised
Frontal Pole	0.4167	0.0255	0.7635	0.7672
Insular Cortex	0.684	0.9491	0.6121	0.6636
Superior Frontal Gyrus	0.291	0.7956	0.4893	0.9118
Middle Frontal Gyrus	0.3643	0.3293	0.5031	0.4197
Inferior Frontal Gyrus, pars triangularis	0.6979	0.3562	0.6639	0.3162
Inferior Frontal Gyrus, pars opercularis	0.1676	0.9415	0.2171	0.8308
Precentral Gyrus	0.3596	0.207	0.8022	0.1929
Temporal Pole	0.1828	0.7428	0.7961	0.3171
Postcentral Gyrus	0.9449	0.357	0.0446	0.0921
Superior Parietal Lobule	0.801	0.4204	0.1935	0.5276
Frontal Medial Cortex	0.7695	0.5292	0.0328	0.1634
Juxtapositional Lobule Cortex	0.6194	0.3902	0.9985	0.6995
Paracingulate Gyrus	0.1872	0.2619	0.7285	0.5445
Cingulate Gyrus, anterior division	0.4555	0.0851	0.2029	0.4823
Cingulate Gyrus, posterior division	0.6452	0.5892	0.8026	0.5703
Frontal Orbital Cortex	0.4592	0.487	0.98	0.0801
Temporal Fusiform Cortex, anterior division	0.439	0.9123	0.7357	0.5397
Temporal Fusiform Cortex, posterior division	0.5029	0.1117	0.9055	0.2657
Temporal Occipital Fusiform Cortex	0.1398	0.8288	0.0349	0.4441
Occipital Fusiform Gyrus	0.1843	0.2005	0.1042	0.0439
Frontal Operculum Cortex	0.143	0.0131	0.4314	0.2867
Parietal Operculum Cortex	0.375	0.7764	0.5168	0.5902			`
Thalamus	0.0363	0.3738	0.0011	0.0054
Caudate	0.0169	0.0353	0.5888	0.2244
Putamen	0.3723	0.5596	0.1025	0.1275
Pallidum	0.8614	0.67	0.041	0.052
Hippocampus	0.3881	0.8441	0.0037	0.0065
Amygdala	0.827	0.8209	0.6037	0.7776
	Left	Right	Left	Right

## Sheet: Table S8
Supplementary Table 8: IVW derived p-value from causal estimates of CD and UC on cortical area
	CD		UC
	Left	Right	Left	Right
TotalSurface	0.9935	0.8253	0.8529	0.6441
bankssts	0.0438	0.9429	0.925	0.7611
caudalanteriorcingulate	0.6245	0.0153	0.5341	0.4719
caudalmiddlefrontal	0.3531	0.6346	0.1191	0.6921
cuneus	0.0402	0.4246	0.931	0.3335
entorhinal	0.7616	0.7858	0.498	0.7864
fusiform	0.5291	0.8265	0.1529	0.18
inferiorparietal	0.015	0.2571	0.7949	0.7932
inferiortemporal	0.0987	0.8713	0.7535	0.3856
isthmuscingulate	0.8724	0.7229	0.7685	0.3701
lateraloccipital	0.3623	0.0366	0.3119	0.5743
lateralorbitofrontal	0.4378	0.4857	0.613	0.6059
lingual	0.7743	0.2886	0.7765	0.8966
medialorbitofrontal	0.4658	0.648	0.0552	0.9529
middletemporal	0.872	0.923	0.606	0.2325
parahippocampal	0.1048	0.5573	0.0418	0.2863
paracentral	0.7924	0.8123	0.6367	0.1851
parsopercularis	0.3982	0.8514	0.4711	0.1778
parsorbitalis	0.214	0.9039	0.1475	0.1617
parstriangularis	0.9555	0.6973	0.2294	0.0587
pericalcarine	0.4012	0.0299	0.3286	0.9618
postcentral	0.4875	0.2648	0.3775	0.9481
posteriorcingulate	0.7471	0.4451	0.7929	0.7593
precentral	0.5116	0.3336	0.757	0.3654
precuneus	0.9169	0.1456	0.7706	0.9197
rostralanteriorcingulate	0.1271	0.7305	0.4798	0.0135
rostralmiddlefrontal	0.3052	0.4051	0.511	0.0736
superiorfrontal	0.6817	0.7821	0.4816	0.7729
superiorparietal	0.5661	0.6514	0.8567	0.7843
superiortemporal	0.5378	0.6853	0.894	0.7362
supramarginal	0.9055	0.8005	0.6061	0.5298
frontalpole	0.9302	0.6522	0.9161	0.0963
transversetemporal	0.0616	0.8271	0.4749	0.5347
insula	0.726	0.4301	0.2925	0.0009

## Sheet: Table S9
Supplementary Table 9: IVW derived p-value from causal estimates of CD and UC on cortical thickness
	CD		UC
	Left	Right	Left	Right
GlobalMeanThickness	0.3373	0.1327	0.351	0.4049
bankssts	0.5521	0.6273	0.0648	0.0147
caudalanteriorcingulate	0.2105	0.453	0.1161	0.6679
caudalmiddlefrontal	0.6638	0.1157	0.0971	0.7937
cuneus	0.2257	0.0339	0.6911	0.619
entorhinal	0.2884	0.5377	0.9015	0.6443
fusiform	0.6481	0.9969	0.792	0.7442
inferiorparietal	0.7201	0.0769	0.6738	0.4996
inferiortemporal	0.3836	0.2914	0.7551	0.6215
isthmuscingulate	0.1381	0.7932	0.9844	0.0841
lateraloccipital	0.0302	0.0336	0.4407	0.6061
lateralorbitofrontal	0.7648	0.7637	0.1517	0.4253
lingual	0.0986	0.0371	0.1584	0.3444
medialorbitofrontal	0.127	0.139	0.6086	0.9407
middletemporal	0.783	0.6942	0.3661	0.9364
parahippocampal	0.1405	0.5986	0.4425	0.7451
paracentral	0.2824	0.0817	0.8731	0.7607
parsopercularis	0.2899	0.1876	0.5292	0.7806
parsorbitalis	0.6436	0.5319	0.191	0.9233
parstriangularis	0.1866	0.8754	0.3946	0.2283
pericalcarine	0.0561	0.528	0.1807	0.2194
postcentral	0.4374	0.2045	0.086	0.1952
posteriorcingulate	0.806	0.7918	0.8764	0.7752
precentral	0.2742	0.0589	0.6356	0.4822
precuneus	0.1388	0.2521	0.3062	0.1991
rostralanteriorcingulate	0.0822	0.2123	0.2652	0.1701
rostralmiddlefrontal	0.4181	0.0642	0.9862	0.7779
superiorfrontal	0.9884	0.1321	0.5802	0.8274
superiorparietal	0.1929	0.3488	0.4862	0.2902
superiortemporal	0.4474	0.7226	0.0016	0.0103
supramarginal	0.5707	0.8025	0.1833	0.4127
frontalpole	0.3824	0.3294	0.5934	0.8414
transversetemporal	0.5049	0.0631	0.9683	0.6346
insula	0.2695	0.6992	0.89	0.6674

## Sheet: Table S10
Supplementary Table 10: GWAS summary data of inflammatory cytokines
Exposure	GWAS ID	Sample Size	Ancestry	PMID	GWAS References	Download website
IL-1a	prot-a-1494	3301	European	29875488	Sun, BB. et al. 20181	https://gwas.mrcieu.ac.uk/datasets/prot-a-1494/
IL-1b	prot-a-1495	3301	European	29875488	Sun, BB. et al. 20181	https://gwas.mrcieu.ac.uk/datasets/prot-a-1495/
IL-12	prot-a-1468	3301	European	29875488	Sun, BB. et al. 20181	https://gwas.mrcieu.ac.uk/datasets/prot-a-1468/
IL-23	prot-a-1471	3301	European	29875488	Sun, BB. et al. 20181	https://gwas.mrcieu.ac.uk/datasets/prot-a-1471/
IL-2	ebi-a-GCST004455	3475	European	27989323	Ahola-Olli AV. et al. 20172	https://gwas.mrcieu.ac.uk/datasets/ebi-a-GCST004455/
IL-10	ebi-a-GCST004444	7681	European	27989323	Ahola-Olli AV. et al. 20172	https://gwas.mrcieu.ac.uk/datasets/ebi-a-GCST004444/
IL-17	ebi-a-GCST004442	7760	European	27989323	Ahola-Olli AV. et al. 20172	https://gwas.mrcieu.ac.uk/datasets/ebi-a-GCST004442/
TNF-a	ebi-a-GCST004426	3454	European	27989323	Ahola-Olli AV. et al. 20172	https://gwas.mrcieu.ac.uk/datasets/ebi-a-GCST004426/
IL-6	ebi-a-GCST90012005	21758	European	33067605	Folkersen, L et al. 20203	https://gwas.mrcieu.ac.uk/datasets/ebi-a-GCST90012005/
IL-27	ebi-a-GCST90012017	21758	European	33067605	Folkersen, L et al. 20203	https://gwas.mrcieu.ac.uk/datasets/ebi-a-GCST90012017/
MCP-1	ebi-a-GCST90012007	21758	European	33067605	Folkersen, L et al. 20203	https://gwas.mrcieu.ac.uk/datasets/ebi-a-GCST90012007/
CRP	ieu-b-35	204402	European	30388399	Ligthart, S et al. 20184	https://gwas.mrcieu.ac.uk/datasets/ieu-b-35/
Number	References
1	Sun, BB. et al. Genomic atlas of the human plasma proteome. Nature. 2018 Jun;558(7708):73-79.
2	Ahola-Olli AV. et al. Genome-wide Association Study Identifies 27 Loci Influencing Concentrations of Circulating Cytokines and Growth Factors. Am J Hum Genet. 2017 Jan 5;100(1):40-50.
3	Folkersen, L. et al. Genomic and drug target evaluation of 90 cardiovascular proteins in 30,931 individuals. Nat Metab . 2020 Oct;2(10):1135-1148.
4	Ligthart, S et al. Genome Analyses of >200,000 Individuals Identify 58 Loci for Chronic Inflammation and Highlight Pathways that Link Inflammation and Complex Disorders. Am J Hum Genet. 2018 Nov 1;103(5):691-706.

[truncated: 5 more sheets: Table S11, Table S12, Table S13, Table S14, Table S15]
